# Supplementary material for: The dynamics of organ donation in Palestine: legal, religious, and socioeconomic perspectives in a complex political and economic landscape
Source: Front Public Health. 2025 Jan 17;13:1516865. doi: 10.3389/fpubh.2025.1516865 (PMC11784152; doi:10.3389/fpubh.2025.1516865)
Supplement: Supplementary file 1 [file Table_1.XLSX]

## Sheet: Form Responses 1
Timestamp	هل ترغب بالمشاركة في الاستبيان؟ ( Would you like to participate in the survey? )	أنا على إستعداد للتبرع بأعضائي بعد الموت (I am willing to donate my organs after death)	أنا على استعداد أن اتبرع فقط بجزء من أعضائي بعد الموت (I am willing to donate only part of my organs after death)	أنا على استعداد للتبرع فقط بجزء من أعضائي أثناء حياتي (I am willing to donate a portion of my organs during my lifetime)	أنا على استعداد للتبرع بأعضاء أقربائي بعد وفاتهم إذا كان ذلك من صلاحياتي (I am willing to donate the organs of my relatives after their death, if that is within my powers)	أنا على استعداد لتلقي أعضاء من متبرع بعد وفاته (I am willing to receive organs from a deceased donor)	أنا على استعداد لتلقي أعضاء من متبرع على قيد الحياة (I am willing to receive organs from a living donor)	كمتبرع حي، أنا على استعداد للتبرع بكليتي لشخص آخر (As a living donor, I am willing to donate my kidney to someone in need)	أنا على استعداد لتلقي كلية فقط من متبرع حي (I am willing to receive a kidney only from a living donor)	أعتقد أنه يجب نشر توعية مجتمعية لتشجيع التبرع بالأعضاء بشكل أكبر في بلدي (I believe that community awareness should be increased to encourage more organ donations in my country)	فقط إذا كان أحد من أقربائي بحاجة إلى عضو من أعضائي فسأقبل بنقل العضو له (I will agree to donate an organ only if one of my relatives is in need)	لقد مررت بتجربة تبرع أحد من أقربائي بعضو من أعضائه لشخص آخر (I have experienced a relative donating his organ to someone else)	لقد سبق وقمت بالتبرع بعضو من أعضائي لشخص آخر (I have previously donated one of my organs to someone else)	لا مانع لدي من أن تقوم عائلتي بالتبرع بأعضائي بعد الوفاة (I have no objection to my family donating my organs after my death)	أعتقد أن التبرع بالأعضاء محرم في الدين ( I believe that organ donation is prohibited by my religion )	أكره التفكير بالتبرع بالأعضاء لأنه يذكرني بالموت (I dislike thinking about organ donation because it reminds me of death)	أقبل أن تكون ديانة المتبرع تختلف عن ديانة الشخص المتبرع له بالعضو (I accept the organ donation between individuals of different religions)	أعتقد أن التبرع في الأعضاء وهو واجب أخلاقي (I believe that organ donation is a moral obligation)	أستطيع أن أصفح عن نفسي واسامحها، لو ادى امتناعي عن نقل عضو من أعضائي لإنسان أخر إلى وفاته (I can forgive myself if my refusal to donate an organ leads to someone's death)	أنظر للشخص الذي يرفض التبرع بالأعضاء لإنقاذ حياة غيره نظرة دونية (I view individuals who refuse to donate organs as lacking generosity)	أن التبرع بالأعضاء هو هدف سامي يجب أن يكون دون مقابل مالي (Organ donation should be a noble act without financial incentives)	يعجبني فكرة أن أعضاء من جسدي ستكون مفيدة في إنقاذ حياة غيري بعد موتي (I appreciate the thought of my body helping save lives after my death)	أعتقد أنه من المهم ألا يمس جسدي عند الوفاة (I believe it's important for my body to remain untouched after death)	أخشى أن لا أكون ميتاً بشكل تام عندما يجري الأطباء عملية نقل الأعضاء من جسدي (I fear not being fully deceased when doctors proceed with the transplant)	أخشى أن الأعضاء التي يمكن التبرع بها يمكن أن يساء استخدامها كالمتاجرة به أو تصرفات طبية خاطئة أو غيرها من التصرفات (I am concerned about the potential misuse of donated organs, such as trafficking or medical malpractice)	أعتقد أن التبرع بالأعضاء يجب ان يتم فقط في مراكز متخصصة ومرخصة من قبل الدولة (I believe organ donation should occur exclusively at state-licensed centers)	طبياً يجب أن لا يقل عمر الشخص المتبرع في الأعضاء عن 60 عاماً (Medically, an organ donor should be at least 60 years old)	أرى أنه يمكن للضرورة استئصال عضو من شخص ميت حتى لو عبر عن رفضه للتبرع حال حياته (I believe it's necessary to remove an organ from a deceased individual, even if they had previously refused organ donation)	يجب على الجهات الصحية التوسط في الاتصال بين أقارب المتبرع المتوفى ومتلقي العضو، إذا طلب الطرفان ذلك (Health authorities should facilitate communication between the relatives of the deceased donor and the organ recipient, if requested by both parties)	أرى أنه يمكن الموافقة على نقل الأعضاء من الأطفال أو من ذوي الاحتياجات الخاصة حال حياتهم بموافقة ذويهم (I believe in the possibility of consenting to organ donation from minors or individuals with special needs during their lifetime, with family approval)	أرى أنه يمكن الموافقة على نقل الأعضاء من الأطفال أو من ذوي الاحتياجات الخاصة بعد وفاتهم بموافقة ذويهم (Similarly, organ donation from minors or individuals with special needs after their death should be possible, with family consent)	وجود قانون ينظم عملية نقل الأعضاء هو أمر مهم وضروري (It's crucial to have laws regulating the organ transplant process)	قانون نقل الاعضاء ليس مهما أو ضرورياً الآن أو مستقبلاً (The organ transplant law is not deemed important or necessary now or in the future)	يجب أن يعتبر القانون أن أي شخص يموت يعد موافقاً على التبرع بأعضائه تلقائيًا، إلا إذا نص على خلاف ذلك صراحة في وصيته (The law should assume consent for organ donation from any deceased person, unless they have explicitly opted out)	يجب أن يكون إلزاميًا بموجب القانون لكل شخص فوق 18 عامًا أن يوقع على اقرر برغبته أو عدم رغبته بالتبرع بالأعضاء، وأن يسجل قراره في سجل المتبرعين بالأعضاء (It should be mandatory for individuals over 18 to declare their organ donation preferences and to register these decisions)	يجب السماح بتحفيز المتبرعين أو أقارب المتبرعين المحتملين بالمال، لجعلهم يتبرعون بالأعضاء (Incentivizing organ donation through financial compensation should be allowed for donors or their relatives)	سيكون من العدل تلقى المتبرعون أو الأقارب تعويضًا عن أي نفقات محتملة تتعلق بالتبرع (It would be just for donors or their relatives to receive compensation for potential donation-related expenses)	هناك الكثير مما يجب على الدولة فعله لتشجيع وترويج التبرع بالأعضاء (The sate must do more to foster and promote organ donation)	يجب أن يضمن القانون سلامة المتبرع الحي وحقوقه وحقوق المتبرع الميت لكي يتم تشجيع الناس على التبرع (Laws must protect the rights and safety of both living and deceased donors to encourage organ donation)	أنا على علم كافي بموقف القانون من عملية نقل وزراعة الأعضاء (I am fully aware of the legal stance on organ transplantation)	أعتقد أن القانون يسمح بالتبرع بأي عضو من أعضاء الجسم من غير استثناء (I understand that the law permits the donation of any organ without exception)	أنا على علم بأن القانون يجرم تلقي مبالغ مالية لقاء التبرع بالأعضاء (I am aware that the law prohibits financial transactions for organ donation)	أنا على علم بأن القانون يجرم المتاجرة بالأعضاء البشرية (I am informed that the law criminalizes organ trafficking)	أعتقد أن القانون يلزم بالحصول على الموافقة المسبقة المستنيرة قبل التبرع بالأعضاء (I believe the law mandates obtaining informed consent prior to organ donation)
2023-12-08 23:07:35	نعم	محايد	موافق	محايد	غير موافق	موافق	موافق	موافق	محايد	موافق	موافق	موافق	غير موافق	محايد	محايد	غير موافق	موافق	محايد	محايد	غير موافق	موافق	موافق	غير موافق	غير موافق	محايد	موافق	غير موافق	غير موافق	موافق	غير موافق	محايد	موافق	غير موافق	غير موافق	محايد	غير موافق	موافق	موافق	موافق	محايد	موافق	محايد	موافق	موافق
2023-12-08 23:08:40	نعم	غير موافق	غير موافق	غير موافق	غير موافق	غير موافق	موافق	موافق	موافق	محايد	موافق	غير موافق	غير موافق	غير موافق	محايد	غير موافق	محايد	غير موافق	موافق	محايد	موافق	غير موافق	موافق	غير موافق	موافق	موافق	غير موافق	غير موافق	موافق	محايد	غير موافق	موافق	غير موافق	غير موافق	غير موافق	غير موافق	موافق	موافق	موافق	محايد	غير موافق	موافق	موافق	موافق
2023-12-08 23:12:42	نعم	غير موافق	غير موافق	غير موافق	غير موافق	موافق	موافق	غير موافق	موافق	موافق	موافق	غير موافق	غير موافق	غير موافق	غير موافق	موافق	موافق	غير موافق	موافق	غير موافق	موافق	موافق	موافق	موافق	موافق	موافق	غير موافق	غير موافق	موافق	غير موافق	موافق	موافق	غير موافق	غير موافق	موافق	غير موافق	غير موافق	موافق	موافق	غير موافق	محايد	محايد	موافق	موافق
2023-12-08 23:18:14	نعم	غير موافق	غير موافق	غير موافق	غير موافق	غير موافق	غير موافق	محايد	موافق	غير موافق	موافق	غير موافق	غير موافق	غير موافق	محايد	موافق	غير موافق	غير موافق	غير موافق	محايد	موافق	محايد	موافق	غير موافق	موافق	موافق	موافق	غير موافق	موافق	غير موافق	غير موافق	موافق	غير موافق	غير موافق	موافق	غير موافق	موافق	غير موافق	موافق	غير موافق	غير موافق	غير موافق	غير موافق	موافق
2023-12-08 23:21:01	نعم	غير موافق	موافق	محايد	غير موافق	موافق	محايد	محايد	محايد	موافق	محايد	موافق	محايد	غير موافق	غير موافق	موافق	غير موافق	موافق	موافق	محايد	موافق	موافق	موافق	موافق	موافق	موافق	غير موافق	غير موافق	موافق	موافق	موافق	موافق	غير موافق	غير موافق	موافق	محايد	موافق	موافق	موافق	غير موافق	غير موافق	غير موافق	موافق	موافق
2023-12-08 23:22:41	نعم	غير موافق	موافق	غير موافق	غير موافق	محايد	موافق	موافق	موافق	موافق	موافق	غير موافق	غير موافق	غير موافق	محايد	غير موافق	غير موافق	محايد	محايد	غير موافق	موافق	غير موافق	موافق	غير موافق	موافق	موافق	غير موافق	غير موافق	موافق	غير موافق	غير موافق	محايد	موافق	غير موافق	غير موافق	غير موافق	موافق	موافق	موافق	غير موافق	غير موافق	موافق	موافق	موافق
2023-12-08 23:29:28	نعم	محايد	موافق	محايد	موافق	موافق	محايد	محايد	محايد	موافق	موافق	غير موافق	غير موافق	موافق	غير موافق	غير موافق	محايد	موافق	محايد	غير موافق	موافق	موافق	محايد	غير موافق	موافق	موافق	غير موافق	غير موافق	محايد	غير موافق	موافق	موافق	غير موافق	غير موافق	محايد	غير موافق	غير موافق	موافق	موافق	محايد	غير موافق	موافق	موافق	موافق
2023-12-08 23:31:43	نعم	محايد	محايد	محايد	غير موافق	محايد	محايد	غير موافق	محايد	موافق	موافق	غير موافق	غير موافق	موافق	محايد	موافق	موافق	محايد	غير موافق	غير موافق	محايد	محايد	موافق	موافق	موافق	موافق	غير موافق	غير موافق	موافق	محايد	محايد	موافق	غير موافق	غير موافق	غير موافق	محايد	موافق	موافق	موافق	محايد	غير موافق	محايد	موافق	موافق
2023-12-08 23:34:02	نعم	غير موافق	غير موافق	غير موافق	غير موافق	موافق	غير موافق	غير موافق	غير موافق	غير موافق	موافق	غير موافق	غير موافق	غير موافق	محايد	موافق	محايد	غير موافق	موافق	موافق	موافق	غير موافق	موافق	غير موافق	موافق	موافق	محايد	غير موافق	محايد	غير موافق	غير موافق	موافق	غير موافق	غير موافق	غير موافق	غير موافق	غير موافق	محايد	موافق	محايد	غير موافق	غير موافق	محايد	موافق
2023-12-08 23:35:18	نعم	غير موافق	غير موافق	غير موافق	غير موافق	غير موافق	موافق	غير موافق	غير موافق	محايد	موافق	محايد	محايد	غير موافق	غير موافق	موافق	غير موافق	غير موافق	موافق	غير موافق	موافق	غير موافق	موافق	موافق	موافق	موافق	محايد	غير موافق	موافق	غير موافق	موافق	محايد	موافق	غير موافق	محايد	محايد	موافق	غير موافق	محايد	غير موافق	غير موافق	موافق	موافق	موافق
2023-12-08 23:35:48	نعم	موافق	موافق	محايد	غير موافق	محايد	غير موافق	غير موافق	غير موافق	موافق	محايد	غير موافق	غير موافق	موافق	غير موافق	غير موافق	محايد	محايد	محايد	غير موافق	محايد	موافق	غير موافق	غير موافق	غير موافق	موافق	غير موافق	غير موافق	موافق	غير موافق	موافق	موافق	غير موافق	غير موافق	موافق	محايد	موافق	موافق	موافق	محايد	غير موافق	موافق	موافق	موافق
2023-12-09 00:16:12	نعم	غير موافق	غير موافق	غير موافق	غير موافق	غير موافق	غير موافق	محايد	غير موافق	موافق	موافق	غير موافق	غير موافق	غير موافق	محايد	غير موافق	غير موافق	محايد	غير موافق	غير موافق	محايد	محايد	موافق	غير موافق	موافق	موافق	محايد	غير موافق	موافق	غير موافق	غير موافق	موافق	غير موافق	موافق	غير موافق	محايد	موافق	محايد	موافق	محايد	محايد	محايد	محايد	محايد
2023-12-09 01:13:36	نعم	موافق	غير موافق	غير موافق	غير موافق	موافق	موافق	موافق	موافق	موافق	غير موافق	محايد	محايد	موافق	غير موافق	غير موافق	محايد	موافق	موافق	غير موافق	موافق	موافق	غير موافق	موافق	موافق	موافق	محايد	غير موافق	موافق	محايد	موافق	موافق	غير موافق	غير موافق	موافق	غير موافق	موافق	موافق	موافق	غير موافق	محايد	موافق	موافق	موافق
2023-12-09 02:39:17	نعم	موافق	موافق	موافق	محايد	موافق	موافق	محايد	موافق	موافق	موافق	غير موافق	غير موافق	موافق	غير موافق	غير موافق	موافق	محايد	غير موافق	محايد	محايد	موافق	غير موافق	غير موافق	محايد	موافق	محايد	غير موافق	موافق	غير موافق	موافق	موافق	غير موافق	موافق	غير موافق	موافق	موافق	موافق	موافق	غير موافق	غير موافق	محايد	موافق	موافق
2023-12-09 05:01:25	نعم	موافق	موافق	محايد	غير موافق	موافق	موافق	محايد	غير موافق	موافق	غير موافق	غير موافق	غير موافق	موافق	غير موافق	غير موافق	موافق	غير موافق	موافق	غير موافق	موافق	موافق	غير موافق	غير موافق	موافق	موافق	غير موافق	غير موافق	موافق	غير موافق	موافق	موافق	غير موافق	غير موافق	موافق	غير موافق	غير موافق	موافق	موافق	غير موافق	موافق	محايد	موافق	موافق
2023-12-09 09:58:33	نعم	موافق	موافق	غير موافق	موافق	موافق	موافق	موافق	موافق	موافق	موافق	موافق	غير موافق	موافق	غير موافق	غير موافق	موافق	غير موافق	موافق	غير موافق	موافق	موافق	محايد	غير موافق	موافق	موافق	محايد	غير موافق	غير موافق	غير موافق	موافق	موافق	غير موافق	موافق	موافق	غير موافق	موافق	موافق	موافق	غير موافق	غير موافق	غير موافق	غير موافق	موافق
2023-12-09 12:29:23	نعم	موافق	موافق	محايد	موافق	موافق	موافق	محايد	غير موافق	موافق	موافق	غير موافق	غير موافق	موافق	غير موافق	غير موافق	موافق	موافق	محايد	محايد	موافق	موافق	محايد	موافق	موافق	موافق	محايد	غير موافق	موافق	محايد	موافق	موافق	غير موافق	موافق	موافق	غير موافق	موافق	موافق	موافق	محايد	موافق	موافق	موافق	موافق
2023-12-10 04:38:06	نعم	موافق	محايد	محايد	موافق	موافق	محايد	موافق	موافق	موافق	محايد	غير موافق	غير موافق	موافق	محايد	غير موافق	موافق	محايد	محايد	غير موافق	موافق	موافق	محايد	محايد	موافق	موافق	محايد	غير موافق	موافق	غير موافق	محايد	موافق	غير موافق	محايد	موافق	غير موافق	محايد	موافق	موافق	محايد	محايد	محايد	موافق	موافق
2023-12-10 09:06:20	نعم	محايد	موافق	غير موافق	محايد	موافق	محايد	موافق	موافق	موافق	غير موافق	غير موافق	غير موافق	موافق	غير موافق	غير موافق	محايد	موافق	غير موافق	غير موافق	محايد	موافق	غير موافق	غير موافق	موافق	موافق	غير موافق	غير موافق	موافق	غير موافق	محايد	موافق	غير موافق	غير موافق	غير موافق	غير موافق	محايد	موافق	موافق	غير موافق	غير موافق	غير موافق	موافق	موافق
2023-12-16 19:33:57	نعم	غير موافق	غير موافق	غير موافق	محايد	موافق	محايد	محايد	محايد	محايد	غير موافق	غير موافق	غير موافق	غير موافق	غير موافق	محايد	محايد	محايد	محايد	محايد	محايد	محايد	محايد	موافق	موافق	موافق	موافق	موافق	موافق	موافق	موافق	موافق	غير موافق	موافق	موافق	موافق	موافق	موافق	موافق	موافق	موافق	موافق	موافق	موافق
2023-12-16 19:34:49	نعم	موافق	موافق	غير موافق	موافق	موافق	محايد	موافق	محايد	موافق	موافق	غير موافق	غير موافق	موافق	غير موافق	غير موافق	موافق	موافق	غير موافق	موافق	موافق	موافق	غير موافق	غير موافق	غير موافق	موافق	غير موافق	موافق	موافق	موافق	موافق	موافق	غير موافق	موافق	موافق	موافق	موافق	موافق	موافق	موافق	محايد	غير موافق	موافق	موافق
2023-12-16 19:36:40	نعم	موافق	موافق	غير موافق	موافق	غير موافق	غير موافق	غير موافق	غير موافق	موافق	غير موافق	غير موافق	غير موافق	موافق	غير موافق	موافق	غير موافق	محايد	غير موافق	غير موافق	موافق	موافق	محايد	موافق	موافق	موافق	غير موافق	غير موافق	موافق	غير موافق	موافق	موافق	غير موافق	غير موافق	موافق	غير موافق	غير موافق	موافق	موافق	غير موافق	غير موافق	محايد	غير موافق	موافق
2023-12-16 19:36:41	نعم	موافق	محايد	محايد	محايد	موافق	موافق	موافق	موافق	موافق	موافق	غير موافق	غير موافق	موافق	غير موافق	موافق	غير موافق	محايد	محايد	غير موافق	موافق	موافق	غير موافق	غير موافق	موافق	موافق	محايد	غير موافق	موافق	غير موافق	موافق	موافق	غير موافق	غير موافق	محايد	غير موافق	غير موافق	موافق	موافق	محايد	غير موافق	موافق	موافق	موافق
2023-12-16 19:37:40	نعم	موافق	موافق	محايد	محايد	موافق	غير موافق	موافق	موافق	موافق	موافق	موافق	غير موافق	موافق	غير موافق	محايد	محايد	موافق	غير موافق	غير موافق	موافق	موافق	غير موافق	غير موافق	غير موافق	موافق	موافق	غير موافق	موافق	موافق	موافق	موافق	غير موافق	غير موافق	موافق	موافق	موافق	موافق	موافق	محايد	موافق	غير موافق	غير موافق	موافق
2023-12-16 19:38:25	نعم	موافق	محايد	غير موافق	موافق	محايد	غير موافق	محايد	محايد	موافق	موافق	غير موافق	غير موافق	موافق	محايد	غير موافق	غير موافق	محايد	محايد	غير موافق	غير موافق	موافق	محايد	غير موافق	موافق	موافق	محايد	محايد	موافق	غير موافق	موافق	موافق	غير موافق	محايد	محايد	محايد	محايد	محايد	موافق	موافق	موافق	محايد	موافق	موافق
2023-12-16 19:38:36	نعم	موافق	محايد	محايد	موافق	موافق	محايد	موافق	موافق	موافق	محايد	موافق	غير موافق	موافق	محايد	محايد	غير موافق	موافق	محايد	موافق	موافق	موافق	محايد	محايد	موافق	موافق	محايد	موافق	موافق	موافق	موافق	موافق	محايد	موافق	موافق	محايد	موافق	محايد	موافق	محايد	محايد	غير موافق	محايد	محايد
2023-12-16 19:39:07	نعم	موافق	محايد	محايد	محايد	موافق	موافق	موافق	موافق	موافق	محايد	غير موافق	غير موافق	موافق	محايد	موافق	غير موافق	محايد	غير موافق	محايد	موافق	موافق	محايد	محايد	موافق	موافق	محايد	غير موافق	موافق	غير موافق	موافق	موافق	غير موافق	محايد	محايد	محايد	محايد	موافق	موافق	موافق	موافق	موافق	موافق	موافق
2023-12-16 19:41:07	نعم	غير موافق	موافق	موافق	موافق	موافق	موافق	موافق	موافق	موافق	موافق	غير موافق	غير موافق	موافق	غير موافق	غير موافق	موافق	موافق	غير موافق	موافق	موافق	موافق	غير موافق	موافق	موافق	موافق	موافق	غير موافق	موافق	محايد	موافق	موافق	غير موافق	غير موافق	موافق	موافق	محايد	موافق	موافق	محايد	غير موافق	موافق	موافق	موافق
2023-12-16 19:42:07	نعم	موافق	محايد	محايد	موافق	محايد	موافق	موافق	موافق	موافق	غير موافق	غير موافق	غير موافق	موافق	غير موافق	موافق	موافق	موافق	غير موافق	غير موافق	موافق	موافق	غير موافق	غير موافق	محايد	موافق	محايد	غير موافق	موافق	غير موافق	موافق	موافق	غير موافق	موافق	موافق	موافق	موافق	موافق	موافق	موافق	غير موافق	موافق	موافق	موافق
2023-12-16 19:45:12	نعم	غير موافق	غير موافق	محايد	غير موافق	موافق	موافق	غير موافق	غير موافق	موافق	موافق	غير موافق	غير موافق	غير موافق	غير موافق	غير موافق	موافق	غير موافق	غير موافق	غير موافق	غير موافق	محايد	موافق	غير موافق	غير موافق	موافق	غير موافق	غير موافق	موافق	موافق	موافق	موافق	غير موافق	غير موافق	موافق	موافق	موافق	محايد	موافق	غير موافق	غير موافق	غير موافق	موافق	موافق
2023-12-16 19:45:49	نعم	موافق	موافق	غير موافق	محايد	موافق	غير موافق	محايد	غير موافق	موافق	محايد	موافق	غير موافق	محايد	غير موافق	غير موافق	غير موافق	محايد	محايد	غير موافق	موافق	موافق	محايد	غير موافق	موافق	موافق	محايد	غير موافق	موافق	غير موافق	غير موافق	موافق	غير موافق	غير موافق	موافق	غير موافق	غير موافق	محايد	موافق	غير موافق	غير موافق	غير موافق	موافق	موافق
2023-12-16 19:47:19	نعم	غير موافق	غير موافق	غير موافق	غير موافق	غير موافق	غير موافق	محايد	محايد	موافق	محايد	غير موافق	غير موافق	محايد	موافق	موافق	محايد	محايد	محايد	غير موافق	محايد	موافق	موافق	موافق	موافق	موافق	غير موافق	غير موافق	موافق	محايد	محايد	موافق	غير موافق	غير موافق	موافق	غير موافق	موافق	غير موافق	موافق	غير موافق	غير موافق	محايد	موافق	موافق
2023-12-16 19:50:46	نعم	غير موافق	غير موافق	موافق	غير موافق	غير موافق	موافق	موافق	موافق	موافق	غير موافق	غير موافق	غير موافق	غير موافق	غير موافق	موافق	غير موافق	محايد	محايد	غير موافق	موافق	محايد	موافق	غير موافق	محايد	موافق	غير موافق	غير موافق	موافق	محايد	محايد	موافق	غير موافق	غير موافق	موافق	غير موافق	غير موافق	موافق	موافق	موافق	غير موافق	موافق	موافق	موافق
2023-12-16 19:51:11	نعم	غير موافق	غير موافق	غير موافق	غير موافق	محايد	محايد	غير موافق	محايد	محايد	موافق	غير موافق	غير موافق	غير موافق	موافق	محايد	محايد	غير موافق	محايد	محايد	محايد	غير موافق	موافق	غير موافق	موافق	موافق	غير موافق	غير موافق	محايد	غير موافق	غير موافق	موافق	غير موافق	غير موافق	محايد	غير موافق	محايد	موافق	محايد	محايد	محايد	محايد	موافق	موافق
2023-12-16 19:54:54	نعم	موافق	موافق	غير موافق	غير موافق	غير موافق	غير موافق	محايد	غير موافق	موافق	موافق	غير موافق	غير موافق	موافق	موافق	غير موافق	موافق	محايد	غير موافق	محايد	محايد	موافق	غير موافق	غير موافق	محايد	موافق	محايد	غير موافق	موافق	محايد	غير موافق	موافق	غير موافق	محايد	غير موافق	محايد	موافق	محايد	موافق	موافق	غير موافق	موافق	موافق	موافق
2023-12-16 19:58:49	نعم	موافق	محايد	غير موافق	محايد	موافق	غير موافق	غير موافق	غير موافق	محايد	محايد	غير موافق	غير موافق	موافق	محايد	موافق	موافق	محايد	موافق	غير موافق	موافق	موافق	غير موافق	موافق	موافق	موافق	محايد	غير موافق	موافق	غير موافق	موافق	موافق	غير موافق	غير موافق	موافق	غير موافق	موافق	موافق	موافق	موافق	موافق	غير موافق	موافق	موافق
2023-12-16 20:00:34	نعم	غير موافق	غير موافق	غير موافق	غير موافق	غير موافق	غير موافق	موافق	غير موافق	غير موافق	غير موافق	غير موافق	غير موافق	غير موافق	موافق	موافق	غير موافق	غير موافق	موافق	غير موافق	غير موافق	غير موافق	موافق	موافق	موافق	موافق	موافق	غير موافق	موافق	غير موافق	غير موافق	موافق	غير موافق	غير موافق	غير موافق	غير موافق	موافق	غير موافق	غير موافق	محايد	غير موافق	غير موافق	موافق	موافق
2023-12-16 20:03:44	نعم	محايد	موافق	غير موافق	غير موافق	غير موافق	موافق	موافق	موافق	موافق	غير موافق	غير موافق	غير موافق	غير موافق	محايد	غير موافق	غير موافق	غير موافق	غير موافق	غير موافق	محايد	موافق	غير موافق	غير موافق	موافق	موافق	غير موافق	غير موافق	محايد	غير موافق	غير موافق	موافق	غير موافق	غير موافق	موافق	غير موافق	محايد	موافق	موافق	محايد	غير موافق	محايد	موافق	موافق
2023-12-16 20:04:05	نعم	غير موافق	موافق	غير موافق	محايد	موافق	موافق	محايد	غير موافق	موافق	محايد	موافق	غير موافق	غير موافق	محايد	غير موافق	موافق	محايد	موافق	غير موافق	محايد	موافق	موافق	موافق	موافق	موافق	غير موافق	غير موافق	موافق	غير موافق	موافق	موافق	غير موافق	محايد	موافق	موافق	موافق	موافق	موافق	محايد	غير موافق	محايد	موافق	موافق
2023-12-16 20:04:08	نعم	غير موافق	غير موافق	غير موافق	غير موافق	محايد	محايد	غير موافق	غير موافق	محايد	غير موافق	غير موافق	غير موافق	غير موافق	محايد	محايد	موافق	غير موافق	غير موافق	غير موافق	غير موافق	محايد	موافق	محايد	موافق	موافق	موافق	غير موافق	محايد	غير موافق	محايد	موافق	محايد	غير موافق	غير موافق	غير موافق	موافق	محايد	موافق	غير موافق	محايد	محايد	موافق	موافق
2023-12-16 20:04:12	نعم	غير موافق	غير موافق	غير موافق	غير موافق	محايد	محايد	موافق	موافق	موافق	موافق	غير موافق	غير موافق	غير موافق	محايد	محايد	محايد	محايد	موافق	محايد	موافق	موافق	موافق	غير موافق	موافق	موافق	محايد	غير موافق	موافق	غير موافق	محايد	موافق	غير موافق	غير موافق	موافق	موافق	موافق	موافق	موافق	غير موافق	غير موافق	محايد	موافق	موافق
2023-12-16 20:04:30	نعم	موافق	موافق	غير موافق	غير موافق	موافق	غير موافق	محايد	غير موافق	موافق	غير موافق	غير موافق	غير موافق	غير موافق	محايد	غير موافق	موافق	موافق	غير موافق	غير موافق	محايد	موافق	محايد	غير موافق	موافق	موافق	غير موافق	غير موافق	موافق	محايد	موافق	موافق	غير موافق	غير موافق	محايد	غير موافق	موافق	موافق	موافق	موافق	غير موافق	موافق	موافق	موافق
2023-12-16 20:07:48	نعم	محايد	محايد	موافق	غير موافق	محايد	محايد	موافق	موافق	محايد	غير موافق	غير موافق	غير موافق	موافق	غير موافق	غير موافق	محايد	غير موافق	محايد	محايد	موافق	موافق	محايد	غير موافق	غير موافق	موافق	غير موافق	غير موافق	موافق	محايد	موافق	موافق	غير موافق	غير موافق	محايد	غير موافق	غير موافق	محايد	محايد	محايد	غير موافق	محايد	موافق	موافق
2023-12-16 20:10:58	نعم	غير موافق	غير موافق	محايد	غير موافق	محايد	محايد	غير موافق	موافق	موافق	محايد	غير موافق	غير موافق	محايد	موافق	موافق	موافق	محايد	محايد	محايد	موافق	موافق	موافق	محايد	موافق	موافق	موافق	غير موافق	محايد	محايد	محايد	موافق	غير موافق	غير موافق	محايد	محايد	محايد	محايد	موافق	موافق	غير موافق	موافق	موافق	موافق
2023-12-16 20:11:37	نعم	موافق	موافق	غير موافق	محايد	موافق	غير موافق	موافق	موافق	موافق	غير موافق	غير موافق	غير موافق	موافق	غير موافق	غير موافق	موافق	غير موافق	موافق	غير موافق	محايد	موافق	محايد	غير موافق	موافق	موافق	محايد	غير موافق	موافق	غير موافق	موافق	موافق	غير موافق	غير موافق	غير موافق	موافق	موافق	موافق	موافق	محايد	محايد	محايد	موافق	موافق
2023-12-16 20:12:47	نعم	غير موافق	غير موافق	غير موافق	غير موافق	غير موافق	غير موافق	موافق	موافق	موافق	موافق	غير موافق	غير موافق	محايد	غير موافق	موافق	غير موافق	موافق	محايد	محايد	غير موافق	موافق	موافق	موافق	محايد	موافق	محايد	غير موافق	غير موافق	محايد	محايد	موافق	غير موافق	محايد	موافق	محايد	محايد	محايد	موافق	موافق	موافق	موافق	موافق	محايد
2023-12-16 20:13:28	نعم	غير موافق	محايد	موافق	محايد	موافق	موافق	موافق	موافق	موافق	محايد	غير موافق	غير موافق	غير موافق	غير موافق	موافق	موافق	محايد	محايد	محايد	موافق	محايد	محايد	موافق	موافق	موافق	غير موافق	غير موافق	موافق	موافق	موافق	موافق	غير موافق	غير موافق	غير موافق	غير موافق	موافق	موافق	موافق	موافق	موافق	محايد	موافق	موافق
2023-12-16 20:16:06	نعم	غير موافق	محايد	غير موافق	غير موافق	محايد	محايد	غير موافق	محايد	غير موافق	محايد	غير موافق	غير موافق	محايد	غير موافق	موافق	موافق	موافق	غير موافق	غير موافق	موافق	محايد	موافق	موافق	موافق	موافق	غير موافق	غير موافق	موافق	غير موافق	محايد	موافق	غير موافق	غير موافق	موافق	غير موافق	موافق	غير موافق	محايد	غير موافق	غير موافق	موافق	موافق	موافق
2023-12-16 20:18:08	نعم	غير موافق	محايد	غير موافق	غير موافق	محايد	محايد	غير موافق	محايد	موافق	موافق	غير موافق	غير موافق	غير موافق	محايد	موافق	غير موافق	محايد	محايد	غير موافق	غير موافق	محايد	موافق	موافق	موافق	موافق	محايد	غير موافق	موافق	غير موافق	موافق	موافق	غير موافق	غير موافق	موافق	محايد	محايد	غير موافق	غير موافق	غير موافق	موافق	غير موافق	موافق	موافق
2023-12-16 20:19:17	نعم	محايد	موافق	محايد	غير موافق	موافق	محايد	محايد	غير موافق	موافق	محايد	غير موافق	غير موافق	موافق	محايد	غير موافق	موافق	محايد	محايد	غير موافق	موافق	موافق	غير موافق	موافق	موافق	موافق	محايد	غير موافق	موافق	غير موافق	غير موافق	موافق	غير موافق	غير موافق	محايد	محايد	موافق	موافق	موافق	غير موافق	غير موافق	محايد	موافق	موافق
2023-12-16 20:22:27	نعم	غير موافق	غير موافق	غير موافق	غير موافق	غير موافق	غير موافق	غير موافق	غير موافق	غير موافق	غير موافق	غير موافق	غير موافق	غير موافق	محايد	محايد	محايد	غير موافق	محايد	محايد	غير موافق	غير موافق	موافق	محايد	موافق	موافق	موافق	غير موافق	محايد	محايد	محايد	محايد	محايد	محايد	محايد	محايد	محايد	محايد	غير موافق	غير موافق	غير موافق	محايد	موافق	موافق
2023-12-16 20:25:11	نعم	غير موافق	غير موافق	غير موافق	غير موافق	موافق	غير موافق	غير موافق	موافق	محايد	موافق	غير موافق	غير موافق	غير موافق	محايد	محايد	موافق	محايد	موافق	غير موافق	محايد	غير موافق	موافق	غير موافق	غير موافق	موافق	غير موافق	غير موافق	موافق	غير موافق	محايد	موافق	غير موافق	غير موافق	موافق	غير موافق	محايد	محايد	موافق	غير موافق	غير موافق	غير موافق	غير موافق	موافق
2023-12-16 20:25:50	نعم	محايد	موافق	محايد	غير موافق	غير موافق	غير موافق	محايد	محايد	محايد	موافق	غير موافق	غير موافق	غير موافق	موافق	محايد	موافق	موافق	محايد	محايد	محايد	موافق	موافق	محايد	موافق	موافق	محايد	غير موافق	غير موافق	غير موافق	غير موافق	موافق	غير موافق	غير موافق	محايد	غير موافق	موافق	محايد	موافق	محايد	محايد	موافق	غير موافق	موافق
2023-12-16 20:26:15	نعم	محايد	موافق	غير موافق	محايد	موافق	موافق	محايد	محايد	موافق	محايد	غير موافق	غير موافق	موافق	غير موافق	غير موافق	غير موافق	موافق	موافق	غير موافق	محايد	موافق	غير موافق	غير موافق	موافق	موافق	محايد	غير موافق	محايد	غير موافق	موافق	موافق	غير موافق	محايد	موافق	موافق	موافق	موافق	موافق	غير موافق	غير موافق	غير موافق	موافق	موافق
2023-12-16 20:34:05	نعم	موافق	موافق	غير موافق	موافق	موافق	غير موافق	محايد	محايد	موافق	محايد	غير موافق	غير موافق	موافق	غير موافق	غير موافق	موافق	موافق	موافق	غير موافق	موافق	موافق	غير موافق	غير موافق	غير موافق	موافق	غير موافق	غير موافق	موافق	غير موافق	غير موافق	موافق	غير موافق	غير موافق	غير موافق	غير موافق	موافق	موافق	موافق	موافق	غير موافق	موافق	موافق	موافق
2023-12-16 20:36:27	نعم	غير موافق	محايد	غير موافق	موافق	موافق	موافق	محايد	محايد	موافق	محايد	غير موافق	غير موافق	غير موافق	محايد	غير موافق	محايد	غير موافق	غير موافق	محايد	غير موافق	محايد	موافق	موافق	محايد	محايد	موافق	غير موافق	موافق	غير موافق	محايد	موافق	غير موافق	محايد	محايد	موافق	موافق	موافق	موافق	محايد	غير موافق	موافق	غير موافق	موافق
2023-12-16 20:39:30	نعم	موافق	موافق	محايد	موافق	محايد	موافق	موافق	محايد	موافق	غير موافق	غير موافق	غير موافق	موافق	محايد	موافق	موافق	موافق	غير موافق	محايد	موافق	موافق	غير موافق	غير موافق	موافق	موافق	غير موافق	غير موافق	موافق	غير موافق	محايد	موافق	غير موافق	محايد	موافق	غير موافق	موافق	موافق	موافق	غير موافق	غير موافق	موافق	موافق	موافق
2023-12-16 20:44:02	نعم	غير موافق	غير موافق	غير موافق	محايد	موافق	موافق	غير موافق	موافق	موافق	موافق	غير موافق	غير موافق	غير موافق	محايد	موافق	موافق	غير موافق	محايد	غير موافق	موافق	غير موافق	موافق	موافق	موافق	موافق	محايد	غير موافق	موافق	غير موافق	محايد	موافق	غير موافق	غير موافق	موافق	موافق	موافق	محايد	موافق	غير موافق	موافق	غير موافق	غير موافق	موافق
2023-12-16 20:52:25	نعم	موافق	موافق	غير موافق	محايد	موافق	غير موافق	غير موافق	غير موافق	موافق	غير موافق	غير موافق	غير موافق	موافق	غير موافق	غير موافق	محايد	محايد	محايد	غير موافق	موافق	موافق	غير موافق	موافق	موافق	موافق	محايد	غير موافق	موافق	غير موافق	موافق	موافق	غير موافق	غير موافق	موافق	غير موافق	موافق	محايد	موافق	غير موافق	غير موافق	موافق	موافق	موافق
2023-12-16 21:00:52	نعم	غير موافق	غير موافق	غير موافق	غير موافق	غير موافق	غير موافق	موافق	موافق	غير موافق	محايد	غير موافق	غير موافق	غير موافق	محايد	غير موافق	محايد	غير موافق	غير موافق	غير موافق	غير موافق	غير موافق	موافق	غير موافق	غير موافق	غير موافق	غير موافق	غير موافق	غير موافق	غير موافق	غير موافق	محايد	محايد	غير موافق	غير موافق	غير موافق	غير موافق	غير موافق	غير موافق	محايد	غير موافق	غير موافق	موافق	غير موافق
2023-12-16 21:03:48	نعم	غير موافق	غير موافق	غير موافق	محايد	موافق	محايد	موافق	موافق	موافق	موافق	غير موافق	غير موافق	غير موافق	محايد	موافق	غير موافق	غير موافق	موافق	محايد	محايد	غير موافق	موافق	موافق	موافق	موافق	غير موافق	غير موافق	موافق	غير موافق	موافق	موافق	غير موافق	موافق	موافق	موافق	موافق	موافق	موافق	موافق	غير موافق	موافق	موافق	موافق
2023-12-16 21:07:16	نعم	محايد	موافق	غير موافق	غير موافق	محايد	غير موافق	موافق	موافق	موافق	محايد	غير موافق	غير موافق	محايد	محايد	غير موافق	محايد	موافق	محايد	محايد	محايد	موافق	محايد	غير موافق	غير موافق	موافق	غير موافق	غير موافق	موافق	غير موافق	محايد	موافق	غير موافق	غير موافق	محايد	محايد	موافق	موافق	موافق	محايد	محايد	محايد	موافق	موافق
2023-12-16 21:38:18	نعم	غير موافق	غير موافق	موافق	غير موافق	غير موافق	موافق	موافق	موافق	محايد	موافق	غير موافق	غير موافق	غير موافق	محايد	غير موافق	محايد	موافق	غير موافق	غير موافق	محايد	غير موافق	موافق	محايد	محايد	موافق	غير موافق	غير موافق	محايد	غير موافق	غير موافق	موافق	غير موافق	غير موافق	موافق	محايد	محايد	محايد	محايد	موافق	محايد	موافق	موافق	موافق
2023-12-16 21:53:44	نعم	غير موافق	غير موافق	غير موافق	غير موافق	غير موافق	غير موافق	غير موافق	غير موافق	غير موافق	غير موافق	غير موافق	غير موافق	غير موافق	موافق	محايد	غير موافق	غير موافق	غير موافق	غير موافق	غير موافق	غير موافق	موافق	غير موافق	غير موافق	غير موافق	غير موافق	غير موافق	غير موافق	غير موافق	غير موافق	موافق	محايد	محايد	موافق	موافق	غير موافق	غير موافق	غير موافق	محايد	محايد	موافق	غير موافق	محايد
2023-12-16 22:14:08	نعم	موافق	موافق	غير موافق	موافق	موافق	موافق	غير موافق	موافق	محايد	موافق	غير موافق	غير موافق	موافق	غير موافق	موافق	موافق	محايد	محايد	غير موافق	موافق	موافق	محايد	غير موافق	موافق	موافق	محايد	غير موافق	موافق	غير موافق	غير موافق	موافق	غير موافق	غير موافق	موافق	غير موافق	غير موافق	محايد	موافق	محايد	محايد	موافق	موافق	موافق
2023-12-16 22:37:16	نعم	موافق	موافق	غير موافق	محايد	محايد	غير موافق	موافق	موافق	موافق	موافق	محايد	محايد	موافق	غير موافق	محايد	موافق	موافق	غير موافق	محايد	موافق	موافق	محايد	محايد	موافق	موافق	موافق	غير موافق	موافق	محايد	محايد	موافق	محايد	موافق	موافق	محايد	غير موافق	موافق	موافق	موافق	موافق	محايد	موافق	موافق
2023-12-16 23:47:17	نعم	محايد	محايد	موافق	غير موافق	محايد	محايد	موافق	محايد	غير موافق	موافق	غير موافق	غير موافق	غير موافق	غير موافق	غير موافق	موافق	موافق	غير موافق	غير موافق	محايد	محايد	موافق	غير موافق	موافق	موافق	غير موافق	غير موافق	غير موافق	محايد	غير موافق	موافق	غير موافق	غير موافق	محايد	غير موافق	موافق	غير موافق	موافق	محايد	غير موافق	غير موافق	موافق	موافق
2023-12-17 00:21:45	نعم	موافق	موافق	موافق	محايد	محايد	موافق	موافق	محايد	محايد	موافق	موافق	غير موافق	موافق	محايد	غير موافق	محايد	محايد	محايد	موافق	موافق	موافق	غير موافق	غير موافق	محايد	موافق	محايد	غير موافق	محايد	غير موافق	موافق	موافق	محايد	محايد	محايد	محايد	غير موافق	محايد	محايد	محايد	موافق	محايد	موافق	موافق
2023-12-17 01:31:20	نعم	موافق	غير موافق	موافق	موافق	موافق	محايد	موافق	محايد	موافق	موافق	غير موافق	غير موافق	موافق	غير موافق	غير موافق	غير موافق	موافق	موافق	غير موافق	موافق	موافق	غير موافق	غير موافق	موافق	موافق	غير موافق	غير موافق	موافق	غير موافق	موافق	محايد	محايد	موافق	موافق	موافق	محايد	موافق	موافق	محايد	محايد	موافق	موافق	موافق
2023-12-17 01:52:19	نعم	غير موافق	غير موافق	غير موافق	غير موافق	محايد	غير موافق	غير موافق	غير موافق	محايد	موافق	غير موافق	غير موافق	غير موافق	محايد	غير موافق	محايد	غير موافق	موافق	غير موافق	غير موافق	غير موافق	موافق	موافق	موافق	موافق	محايد	غير موافق	موافق	غير موافق	محايد	موافق	غير موافق	غير موافق	محايد	محايد	موافق	غير موافق	محايد	غير موافق	غير موافق	محايد	موافق	موافق
2023-12-17 02:58:39	نعم	محايد	موافق	غير موافق	غير موافق	محايد	غير موافق	محايد	غير موافق	موافق	موافق	غير موافق	غير موافق	محايد	غير موافق	موافق	محايد	غير موافق	موافق	غير موافق	موافق	موافق	غير موافق	غير موافق	محايد	موافق	محايد	محايد	موافق	غير موافق	غير موافق	موافق	غير موافق	غير موافق	محايد	محايد	محايد	محايد	موافق	موافق	غير موافق	غير موافق	موافق	موافق
2023-12-17 04:30:38	نعم	محايد	محايد	غير موافق	غير موافق	محايد	غير موافق	محايد	محايد	موافق	موافق	غير موافق	غير موافق	محايد	غير موافق	محايد	محايد	غير موافق	محايد	غير موافق	غير موافق	موافق	محايد	موافق	موافق	محايد	محايد	غير موافق	موافق	غير موافق	غير موافق	موافق	غير موافق	غير موافق	موافق	غير موافق	موافق	محايد	موافق	غير موافق	محايد	محايد	موافق	موافق
2023-12-17 06:48:55	نعم	غير موافق	موافق	محايد	محايد	موافق	محايد	محايد	موافق	غير موافق	موافق	غير موافق	غير موافق	موافق	غير موافق	محايد	محايد	محايد	محايد	محايد	محايد	موافق	محايد	محايد	محايد	موافق	محايد	غير موافق	موافق	غير موافق	موافق	موافق	غير موافق	غير موافق	موافق	موافق	موافق	موافق	موافق	غير موافق	غير موافق	محايد	موافق	موافق
2023-12-17 08:06:57	نعم	موافق	موافق	موافق	موافق	موافق	موافق	موافق	غير موافق	موافق	موافق	غير موافق	غير موافق	موافق	غير موافق	غير موافق	غير موافق	موافق	موافق	غير موافق	موافق	موافق	غير موافق	غير موافق	غير موافق	موافق	غير موافق	غير موافق	موافق	غير موافق	غير موافق	موافق	غير موافق	غير موافق	غير موافق	غير موافق	موافق	موافق	موافق	موافق	موافق	موافق	موافق	موافق
2023-12-17 09:31:46	نعم	غير موافق	موافق	غير موافق	غير موافق	موافق	غير موافق	محايد	غير موافق	موافق	موافق	غير موافق	غير موافق	محايد	غير موافق	غير موافق	غير موافق	غير موافق	موافق	غير موافق	موافق	موافق	موافق	موافق	موافق	موافق	غير موافق	غير موافق	موافق	غير موافق	غير موافق	موافق	غير موافق	غير موافق	موافق	محايد	موافق	موافق	موافق	غير موافق	موافق	محايد	موافق	موافق
2023-12-17 10:22:46	نعم	موافق	غير موافق	موافق	موافق	غير موافق	موافق	موافق	غير موافق	موافق	موافق	موافق	غير موافق	موافق	غير موافق	غير موافق	موافق	موافق	غير موافق	موافق	موافق	موافق	غير موافق	غير موافق	موافق	موافق	غير موافق	غير موافق	موافق	موافق	موافق	موافق	غير موافق	موافق	موافق	غير موافق	غير موافق	موافق	موافق	غير موافق	غير موافق	غير موافق	موافق	موافق
2023-12-17 12:20:13	نعم	موافق	موافق	موافق	موافق	موافق	محايد	موافق	غير موافق	موافق	موافق	غير موافق	غير موافق	موافق	غير موافق	غير موافق	موافق	موافق	موافق	موافق	موافق	موافق	غير موافق	غير موافق	موافق	موافق	غير موافق	غير موافق	موافق	غير موافق	موافق	موافق	غير موافق	موافق	موافق	غير موافق	موافق	موافق	موافق	غير موافق	غير موافق	موافق	موافق	موافق
2023-12-18 10:51:06	نعم	موافق	موافق	موافق	موافق	موافق	موافق	موافق	موافق	موافق	غير موافق	غير موافق	غير موافق	موافق	غير موافق	غير موافق	محايد	موافق	غير موافق	موافق	موافق	موافق	محايد	غير موافق	غير موافق	موافق	محايد	غير موافق	موافق	غير موافق	موافق	موافق	غير موافق	غير موافق	موافق	موافق	موافق	موافق	موافق	غير موافق	غير موافق	موافق	موافق	موافق
2023-12-18 13:33:51	نعم	غير موافق	غير موافق	موافق	غير موافق	محايد	محايد	موافق	موافق	محايد	محايد	غير موافق	غير موافق	غير موافق	موافق	غير موافق	موافق	غير موافق	غير موافق	محايد	موافق	محايد	موافق	غير موافق	موافق	موافق	غير موافق	غير موافق	موافق	غير موافق	غير موافق	موافق	غير موافق	غير موافق	محايد	غير موافق	غير موافق	غير موافق	موافق	غير موافق	غير موافق	موافق	موافق	موافق
2023-12-18 13:34:58	نعم	محايد	محايد	محايد	غير موافق	موافق	موافق	موافق	محايد	محايد	موافق	غير موافق	غير موافق	موافق	غير موافق	غير موافق	موافق	محايد	محايد	غير موافق	موافق	موافق	محايد	غير موافق	موافق	موافق	محايد	غير موافق	موافق	غير موافق	موافق	موافق	غير موافق	غير موافق	غير موافق	غير موافق	غير موافق	محايد	موافق	محايد	غير موافق	موافق	موافق	موافق
2023-12-18 13:35:30	نعم	غير موافق	غير موافق	غير موافق	غير موافق	غير موافق	محايد	محايد	محايد	محايد	غير موافق	غير موافق	غير موافق	غير موافق	موافق	محايد	غير موافق	محايد	موافق	غير موافق	محايد	محايد	موافق	غير موافق	محايد	موافق	محايد	غير موافق	موافق	غير موافق	غير موافق	موافق	محايد	غير موافق	غير موافق	غير موافق	محايد	موافق	موافق	محايد	غير موافق	محايد	موافق	موافق
2023-12-18 13:36:20	نعم	محايد	محايد	غير موافق	موافق	موافق	موافق	محايد	موافق	محايد	موافق	غير موافق	غير موافق	موافق	غير موافق	غير موافق	موافق	موافق	موافق	غير موافق	محايد	موافق	غير موافق	موافق	موافق	موافق	غير موافق	غير موافق	موافق	غير موافق	موافق	موافق	غير موافق	موافق	موافق	محايد	موافق	موافق	موافق	غير موافق	موافق	غير موافق	موافق	موافق
2023-12-18 13:36:35	نعم	محايد	موافق	غير موافق	محايد	موافق	موافق	موافق	موافق	موافق	موافق	غير موافق	غير موافق	موافق	غير موافق	موافق	موافق	موافق	محايد	محايد	موافق	موافق	محايد	محايد	موافق	موافق	غير موافق	غير موافق	محايد	محايد	موافق	موافق	غير موافق	محايد	موافق	موافق	موافق	موافق	موافق	محايد	محايد	محايد	موافق	موافق
2023-12-18 13:36:48	نعم	محايد	محايد	محايد	غير موافق	غير موافق	غير موافق	موافق	غير موافق	محايد	محايد	غير موافق	غير موافق	غير موافق	محايد	غير موافق	غير موافق	محايد	غير موافق	محايد	غير موافق	محايد	موافق	موافق	موافق	موافق	محايد	غير موافق	موافق	محايد	محايد	موافق	غير موافق	غير موافق	غير موافق	غير موافق	غير موافق	غير موافق	موافق	محايد	غير موافق	موافق	موافق	موافق
2023-12-18 13:39:57	نعم	موافق	محايد	موافق	موافق	موافق	موافق	محايد	محايد	موافق	غير موافق	محايد	غير موافق	موافق	محايد	غير موافق	غير موافق	محايد	موافق	محايد	غير موافق	موافق	غير موافق	غير موافق	غير موافق	موافق	غير موافق	غير موافق	موافق	غير موافق	غير موافق	موافق	غير موافق	موافق	محايد	موافق	غير موافق	موافق	موافق	موافق	غير موافق	غير موافق	موافق	موافق
2023-12-18 13:47:44	لا
2023-12-18 13:48:24	نعم	غير موافق	موافق	غير موافق	غير موافق	موافق	موافق	موافق	موافق	موافق	موافق	غير موافق	غير موافق	موافق	غير موافق	غير موافق	غير موافق	موافق	موافق	غير موافق	موافق	موافق	غير موافق	غير موافق	موافق	موافق	غير موافق	غير موافق	موافق	غير موافق	موافق	موافق	غير موافق	غير موافق	موافق	محايد	موافق	موافق	موافق	غير موافق	موافق	غير موافق	غير موافق	موافق
2023-12-18 13:53:26	نعم	محايد	محايد	محايد	محايد	غير موافق	غير موافق	محايد	محايد	غير موافق	موافق	غير موافق	غير موافق	غير موافق	موافق	موافق	موافق	غير موافق	موافق	محايد	موافق	محايد	موافق	محايد	موافق	موافق	غير موافق	غير موافق	موافق	غير موافق	محايد	غير موافق	محايد	غير موافق	غير موافق	محايد	غير موافق	محايد	موافق	غير موافق	محايد	موافق	موافق	موافق
2023-12-18 13:54:44	نعم	غير موافق	غير موافق	محايد	غير موافق	محايد	محايد	محايد	محايد	غير موافق	موافق	غير موافق	غير موافق	غير موافق	محايد	غير موافق	غير موافق	غير موافق	محايد	غير موافق	موافق	موافق	موافق	محايد	موافق	موافق	غير موافق	غير موافق	موافق	محايد	محايد	موافق	غير موافق	غير موافق	غير موافق	غير موافق	غير موافق	محايد	موافق	غير موافق	غير موافق	غير موافق	موافق	محايد
2023-12-18 14:12:25	نعم	موافق	موافق	محايد	موافق	محايد	محايد	محايد	غير موافق	موافق	موافق	محايد	غير موافق	موافق	غير موافق	غير موافق	موافق	موافق	محايد	غير موافق	موافق	موافق	غير موافق	غير موافق	غير موافق	موافق	غير موافق	موافق	محايد	غير موافق	موافق	موافق	غير موافق	محايد	موافق	غير موافق	غير موافق	موافق	موافق	محايد	غير موافق	محايد	موافق	موافق
2023-12-18 14:27:28	نعم	محايد	محايد	غير موافق	غير موافق	محايد	غير موافق	موافق	موافق	موافق	موافق	غير موافق	غير موافق	محايد	غير موافق	غير موافق	محايد	محايد	محايد	غير موافق	موافق	موافق	محايد	محايد	موافق	موافق	محايد	غير موافق	موافق	موافق	موافق	موافق	غير موافق	غير موافق	موافق	موافق	موافق	محايد	موافق	غير موافق	غير موافق	موافق	موافق	موافق
2023-12-18 14:40:13	نعم	غير موافق	غير موافق	غير موافق	غير موافق	موافق	غير موافق	غير موافق	غير موافق	موافق	موافق	غير موافق	غير موافق	غير موافق	محايد	محايد	محايد	موافق	موافق	غير موافق	موافق	محايد	موافق	غير موافق	موافق	موافق	غير موافق	محايد	غير موافق	غير موافق	محايد	موافق	غير موافق	محايد	غير موافق	غير موافق	موافق	محايد	موافق	محايد	غير موافق	غير موافق	موافق	موافق
2023-12-18 14:56:50	نعم	موافق	موافق	محايد	محايد	محايد	غير موافق	موافق	محايد	موافق	موافق	غير موافق	غير موافق	موافق	محايد	غير موافق	غير موافق	موافق	محايد	محايد	موافق	موافق	محايد	محايد	موافق	موافق	غير موافق	غير موافق	موافق	غير موافق	موافق	موافق	غير موافق	موافق	موافق	غير موافق	غير موافق	موافق	موافق	محايد	غير موافق	محايد	غير موافق	موافق
2023-12-18 15:38:17	نعم	غير موافق	غير موافق	غير موافق	غير موافق	غير موافق	غير موافق	غير موافق	غير موافق	موافق	موافق	غير موافق	غير موافق	غير موافق	محايد	موافق	محايد	محايد	محايد	محايد	محايد	محايد	موافق	محايد	موافق	موافق	محايد	غير موافق	محايد	غير موافق	غير موافق	موافق	غير موافق	غير موافق	موافق	محايد	محايد	محايد	موافق	محايد	محايد	محايد	محايد	محايد
2023-12-18 16:03:35	نعم	موافق	موافق	غير موافق	غير موافق	موافق	غير موافق	غير موافق	محايد	موافق	محايد	غير موافق	غير موافق	موافق	غير موافق	غير موافق	موافق	موافق	محايد	غير موافق	موافق	موافق	غير موافق	غير موافق	موافق	موافق	غير موافق	غير موافق	موافق	غير موافق	موافق	موافق	غير موافق	غير موافق	موافق	غير موافق	غير موافق	موافق	موافق	غير موافق	موافق	موافق	موافق	موافق
2023-12-18 16:07:34	نعم	موافق	موافق	غير موافق	موافق	موافق	محايد	محايد	محايد	موافق	موافق	غير موافق	غير موافق	موافق	غير موافق	غير موافق	موافق	موافق	محايد	غير موافق	موافق	موافق	غير موافق	غير موافق	موافق	موافق	غير موافق	غير موافق	موافق	غير موافق	موافق	موافق	غير موافق	غير موافق	موافق	غير موافق	غير موافق	موافق	موافق	محايد	محايد	محايد	موافق	موافق
2023-12-18 16:08:45	نعم	محايد	محايد	غير موافق	محايد	محايد	غير موافق	غير موافق	غير موافق	محايد	غير موافق	غير موافق	غير موافق	محايد	محايد	غير موافق	موافق	غير موافق	محايد	غير موافق	غير موافق	موافق	محايد	موافق	محايد	موافق	محايد	غير موافق	موافق	غير موافق	محايد	موافق	غير موافق	محايد	موافق	غير موافق	موافق	محايد	موافق	غير موافق	غير موافق	غير موافق	موافق	موافق
2023-12-18 16:14:58	نعم	محايد	محايد	محايد	محايد	محايد	محايد	محايد	محايد	موافق	محايد	موافق	محايد	محايد	غير موافق	محايد	محايد	محايد	محايد	محايد	موافق	محايد	محايد	محايد	محايد	محايد	غير موافق	غير موافق	محايد	محايد	محايد	محايد	غير موافق	محايد	محايد	غير موافق	غير موافق	موافق	موافق	موافق	غير موافق	موافق	موافق	موافق
2023-12-18 16:57:13	نعم	موافق	موافق	محايد	محايد	موافق	محايد	موافق	موافق	موافق	محايد	محايد	محايد	موافق	غير موافق	غير موافق	موافق	موافق	موافق	محايد	موافق	موافق	غير موافق	غير موافق	غير موافق	موافق	غير موافق	غير موافق	موافق	محايد	موافق	موافق	غير موافق	محايد	محايد	محايد	محايد	موافق	موافق	موافق	موافق	موافق	موافق	موافق
2023-12-18 17:17:08	نعم	محايد	محايد	محايد	غير موافق	محايد	محايد	محايد	موافق	محايد	موافق	غير موافق	غير موافق	غير موافق	محايد	غير موافق	موافق	غير موافق	محايد	غير موافق	موافق	محايد	محايد	محايد	موافق	موافق	محايد	غير موافق	موافق	موافق	محايد	موافق	غير موافق	غير موافق	موافق	غير موافق	محايد	محايد	موافق	غير موافق	محايد	محايد	موافق	موافق
2023-12-18 17:18:48	نعم	موافق	محايد	غير موافق	موافق	محايد	موافق	موافق	محايد	موافق	محايد	غير موافق	غير موافق	موافق	غير موافق	محايد	محايد	موافق	محايد	محايد	موافق	موافق	غير موافق	غير موافق	محايد	موافق	غير موافق	محايد	موافق	غير موافق	موافق	موافق	غير موافق	محايد	موافق	غير موافق	محايد	موافق	موافق	محايد	غير موافق	موافق	موافق	محايد
2023-12-18 17:29:09	نعم	موافق	موافق	غير موافق	محايد	موافق	محايد	موافق	موافق	موافق	محايد	غير موافق	غير موافق	موافق	غير موافق	غير موافق	موافق	موافق	موافق	موافق	موافق	موافق	محايد	محايد	موافق	موافق	غير موافق	غير موافق	موافق	غير موافق	موافق	موافق	غير موافق	محايد	موافق	غير موافق	غير موافق	محايد	موافق	غير موافق	غير موافق	محايد	محايد	محايد
2023-12-18 17:35:42	نعم	غير موافق	غير موافق	محايد	غير موافق	موافق	موافق	غير موافق	موافق	غير موافق	موافق	غير موافق	غير موافق	غير موافق	موافق	غير موافق	موافق	محايد	موافق	محايد	موافق	غير موافق	موافق	موافق	موافق	موافق	غير موافق	غير موافق	غير موافق	غير موافق	موافق	موافق	محايد	محايد	موافق	محايد	محايد	موافق	موافق	محايد	موافق	محايد	موافق	موافق
2023-12-18 17:45:38	نعم	موافق	موافق	غير موافق	موافق	موافق	موافق	غير موافق	موافق	موافق	غير موافق	غير موافق	غير موافق	موافق	غير موافق	موافق	محايد	موافق	غير موافق	محايد	موافق	موافق	غير موافق	غير موافق	موافق	موافق	غير موافق	غير موافق	موافق	غير موافق	موافق	موافق	غير موافق	غير موافق	موافق	محايد	موافق	موافق	موافق	غير موافق	غير موافق	غير موافق	غير موافق	موافق
2023-12-18 17:56:41	نعم	محايد	محايد	محايد	غير موافق	غير موافق	محايد	موافق	موافق	محايد	محايد	غير موافق	غير موافق	محايد	غير موافق	غير موافق	غير موافق	موافق	موافق	محايد	موافق	موافق	محايد	محايد	موافق	موافق	غير موافق	غير موافق	موافق	غير موافق	محايد	موافق	غير موافق	غير موافق	محايد	محايد	محايد	موافق	موافق	محايد	غير موافق	محايد	موافق	موافق
2023-12-18 18:30:25	نعم	غير موافق	محايد	غير موافق	غير موافق	محايد	محايد	غير موافق	محايد	موافق	محايد	غير موافق	غير موافق	محايد	محايد	محايد	موافق	محايد	محايد	غير موافق	محايد	موافق	محايد	محايد	موافق	موافق	محايد	غير موافق	موافق	غير موافق	محايد	موافق	غير موافق	محايد	محايد	محايد	محايد	محايد	محايد	محايد	غير موافق	محايد	محايد	موافق
2023-12-18 18:52:39	نعم	موافق	موافق	موافق	محايد	غير موافق	موافق	موافق	موافق	موافق	غير موافق	غير موافق	غير موافق	موافق	غير موافق	موافق	موافق	موافق	محايد	غير موافق	موافق	موافق	غير موافق	غير موافق	موافق	موافق	محايد	غير موافق	موافق	محايد	موافق	موافق	غير موافق	غير موافق	محايد	غير موافق	غير موافق	محايد	موافق	غير موافق	موافق	محايد	موافق	موافق
2023-12-18 18:57:16	نعم	محايد	محايد	غير موافق	موافق	موافق	موافق	غير موافق	موافق	موافق	محايد	محايد	محايد	غير موافق	محايد	غير موافق	محايد	موافق	موافق	غير موافق	موافق	غير موافق	موافق	غير موافق	غير موافق	موافق	محايد	غير موافق	موافق	غير موافق	غير موافق	غير موافق	موافق	موافق	موافق	موافق	غير موافق	محايد	موافق	محايد	محايد	محايد	موافق	موافق
2023-12-18 18:57:20	نعم	غير موافق	غير موافق	غير موافق	غير موافق	محايد	محايد	موافق	محايد	غير موافق	موافق	غير موافق	غير موافق	غير موافق	موافق	محايد	محايد	غير موافق	غير موافق	غير موافق	محايد	محايد	موافق	غير موافق	موافق	موافق	محايد	غير موافق	موافق	محايد	موافق	موافق	غير موافق	موافق	موافق	غير موافق	غير موافق	محايد	موافق	غير موافق	غير موافق	موافق	موافق	موافق
2023-12-18 18:58:22	نعم	موافق	محايد	موافق	غير موافق	محايد	موافق	موافق	غير موافق	موافق	غير موافق	غير موافق	غير موافق	موافق	غير موافق	محايد	موافق	محايد	موافق	موافق	موافق	موافق	غير موافق	موافق	موافق	موافق	محايد	غير موافق	موافق	محايد	موافق	موافق	غير موافق	غير موافق	موافق	غير موافق	موافق	موافق	موافق	غير موافق	غير موافق	موافق	موافق	موافق
2023-12-18 19:05:11	نعم	محايد	موافق	محايد	محايد	محايد	محايد	موافق	موافق	موافق	محايد	غير موافق	غير موافق	موافق	محايد	موافق	غير موافق	محايد	محايد	غير موافق	محايد	موافق	محايد	محايد	موافق	غير موافق	موافق	موافق	محايد	محايد	غير موافق	موافق	محايد	غير موافق	محايد	محايد	غير موافق	محايد	محايد	محايد	محايد	غير موافق	غير موافق	غير موافق
2023-12-18 19:08:26	نعم	غير موافق	غير موافق	موافق	غير موافق	موافق	موافق	موافق	موافق	محايد	غير موافق	غير موافق	غير موافق	غير موافق	محايد	محايد	محايد	محايد	غير موافق	غير موافق	موافق	محايد	موافق	موافق	موافق	موافق	غير موافق	غير موافق	موافق	غير موافق	غير موافق	موافق	غير موافق	غير موافق	غير موافق	غير موافق	غير موافق	موافق	موافق	محايد	موافق	موافق	موافق	موافق
2023-12-18 19:13:42	نعم	غير موافق	غير موافق	غير موافق	محايد	موافق	غير موافق	غير موافق	محايد	محايد	موافق	محايد	غير موافق	غير موافق	موافق	موافق	محايد	محايد	موافق	محايد	موافق	محايد	موافق	موافق	موافق	موافق	محايد	غير موافق	محايد	غير موافق	غير موافق	موافق	محايد	غير موافق	محايد	محايد	غير موافق	محايد	موافق	محايد	محايد	موافق	موافق	موافق
2023-12-18 19:18:57	نعم	موافق	موافق	غير موافق	موافق	موافق	غير موافق	موافق	موافق	موافق	موافق	غير موافق	غير موافق	موافق	غير موافق	محايد	غير موافق	محايد	غير موافق	غير موافق	موافق	موافق	غير موافق	موافق	موافق	موافق	غير موافق	محايد	موافق	غير موافق	موافق	موافق	غير موافق	غير موافق	موافق	غير موافق	غير موافق	موافق	موافق	غير موافق	محايد	محايد	موافق	موافق
2023-12-18 19:21:04	نعم	محايد	محايد	غير موافق	محايد	موافق	غير موافق	محايد	غير موافق	موافق	محايد	غير موافق	غير موافق	موافق	محايد	محايد	غير موافق	محايد	محايد	محايد	محايد	محايد	محايد	موافق	موافق	موافق	موافق	غير موافق	غير موافق	غير موافق	غير موافق	موافق	موافق	محايد	غير موافق	محايد	محايد	محايد	محايد	غير موافق	محايد	غير موافق	محايد	محايد
2023-12-18 19:28:29	نعم	غير موافق	غير موافق	غير موافق	غير موافق	غير موافق	غير موافق	غير موافق	غير موافق	غير موافق	غير موافق	غير موافق	غير موافق	غير موافق	محايد	موافق	محايد	محايد	محايد	غير موافق	محايد	غير موافق	موافق	غير موافق	موافق	موافق	محايد	غير موافق	محايد	محايد	محايد	موافق	موافق	موافق	محايد	محايد	محايد	محايد	محايد	محايد	محايد	محايد	محايد	محايد
2023-12-18 19:29:13	نعم	غير موافق	غير موافق	غير موافق	غير موافق	غير موافق	غير موافق	غير موافق	غير موافق	غير موافق	غير موافق	غير موافق	غير موافق	غير موافق	غير موافق	غير موافق	غير موافق	غير موافق	غير موافق	غير موافق	غير موافق	غير موافق	غير موافق	غير موافق	غير موافق	غير موافق	غير موافق	غير موافق	غير موافق	غير موافق	غير موافق	موافق	موافق	محايد	محايد	موافق	موافق	غير موافق	غير موافق	موافق	محايد	محايد	غير موافق	غير موافق
2023-12-18 19:34:07	نعم	موافق	غير موافق	غير موافق	غير موافق	موافق	موافق	محايد	محايد	موافق	محايد	غير موافق	غير موافق	موافق	غير موافق	غير موافق	موافق	محايد	محايد	غير موافق	موافق	موافق	محايد	غير موافق	موافق	موافق	غير موافق	غير موافق	موافق	غير موافق	موافق	موافق	غير موافق	غير موافق	موافق	غير موافق	موافق	موافق	موافق	محايد	محايد	محايد	موافق	موافق
2023-12-18 19:34:09	نعم	موافق	غير موافق	غير موافق	غير موافق	موافق	موافق	محايد	محايد	موافق	محايد	موافق	غير موافق	موافق	غير موافق	غير موافق	موافق	محايد	محايد	غير موافق	موافق	محايد	محايد	غير موافق	موافق	موافق	غير موافق	غير موافق	موافق	غير موافق	موافق	موافق	غير موافق	غير موافق	موافق	غير موافق	موافق	موافق	موافق	محايد	محايد	محايد	موافق	موافق
2023-12-18 19:36:39	نعم	غير موافق	غير موافق	موافق	غير موافق	محايد	محايد	موافق	محايد	موافق	محايد	محايد	محايد	غير موافق	محايد	محايد	موافق	موافق	محايد	غير موافق	موافق	محايد	موافق	محايد	موافق	موافق	غير موافق	غير موافق	غير موافق	غير موافق	غير موافق	موافق	غير موافق	غير موافق	غير موافق	غير موافق	موافق	موافق	موافق	غير موافق	غير موافق	غير موافق	موافق	موافق
2023-12-18 19:36:48	نعم	غير موافق	موافق	موافق	غير موافق	غير موافق	موافق	موافق	موافق	محايد	غير موافق	موافق	محايد	موافق	محايد	غير موافق	موافق	محايد	محايد	غير موافق	موافق	موافق	محايد	موافق	موافق	موافق	محايد	غير موافق	موافق	غير موافق	موافق	موافق	غير موافق	موافق	موافق	محايد	محايد	محايد	موافق	موافق	موافق	محايد	موافق	محايد
2023-12-18 19:37:23	نعم	غير موافق	غير موافق	غير موافق	غير موافق	غير موافق	غير موافق	غير موافق	غير موافق	غير موافق	محايد	غير موافق	غير موافق	غير موافق	موافق	موافق	غير موافق	غير موافق	غير موافق	غير موافق	محايد	محايد	موافق	غير موافق	غير موافق	موافق	محايد	محايد	موافق	غير موافق	غير موافق	موافق	موافق	موافق	موافق	محايد	غير موافق	موافق	موافق	موافق	موافق	موافق	موافق	موافق
2023-12-18 19:41:52	نعم	غير موافق	محايد	موافق	غير موافق	محايد	غير موافق	موافق	موافق	موافق	محايد	غير موافق	غير موافق	محايد	غير موافق	موافق	غير موافق	غير موافق	محايد	غير موافق	موافق	محايد	محايد	غير موافق	موافق	موافق	غير موافق	غير موافق	غير موافق	غير موافق	محايد	موافق	غير موافق	غير موافق	غير موافق	غير موافق	غير موافق	غير موافق	غير موافق	غير موافق	غير موافق	موافق	موافق	موافق
2023-12-18 19:45:56	نعم	غير موافق	موافق	غير موافق	غير موافق	محايد	غير موافق	غير موافق	غير موافق	موافق	محايد	غير موافق	غير موافق	موافق	محايد	غير موافق	محايد	محايد	محايد	محايد	محايد	موافق	موافق	محايد	محايد	محايد	محايد	محايد	محايد	محايد	محايد	موافق	غير موافق	محايد	محايد	محايد	محايد	محايد	محايد	محايد	محايد	محايد	محايد	محايد
2023-12-18 20:11:08	نعم	غير موافق	موافق	محايد	محايد	موافق	محايد	موافق	موافق	موافق	موافق	غير موافق	غير موافق	موافق	غير موافق	غير موافق	غير موافق	غير موافق	موافق	محايد	موافق	موافق	محايد	غير موافق	موافق	موافق	غير موافق	غير موافق	موافق	غير موافق	محايد	موافق	غير موافق	موافق	موافق	موافق	موافق	موافق	موافق	محايد	غير موافق	موافق	موافق	موافق
2023-12-18 20:26:46	نعم	موافق	غير موافق	غير موافق	موافق	موافق	محايد	غير موافق	محايد	موافق	غير موافق	غير موافق	غير موافق	موافق	غير موافق	موافق	موافق	موافق	غير موافق	غير موافق	موافق	موافق	موافق	موافق	موافق	موافق	موافق	غير موافق	موافق	محايد	محايد	موافق	غير موافق	غير موافق	موافق	محايد	محايد	موافق	موافق	غير موافق	غير موافق	غير موافق	موافق	موافق
2023-12-18 20:56:33	نعم	غير موافق	غير موافق	غير موافق	غير موافق	غير موافق	غير موافق	محايد	محايد	موافق	موافق	محايد	غير موافق	غير موافق	غير موافق	غير موافق	موافق	موافق	غير موافق	غير موافق	غير موافق	موافق	موافق	غير موافق	موافق	موافق	غير موافق	غير موافق	موافق	موافق	موافق	موافق	غير موافق	موافق	موافق	غير موافق	موافق	موافق	موافق	غير موافق	محايد	موافق	موافق	موافق
2023-12-18 21:01:28	نعم	موافق	موافق	غير موافق	محايد	موافق	غير موافق	غير موافق	غير موافق	محايد	محايد	محايد	غير موافق	موافق	محايد	محايد	موافق	موافق	محايد	موافق	موافق	موافق	غير موافق	محايد	موافق	موافق	غير موافق	محايد	موافق	غير موافق	موافق	موافق	غير موافق	محايد	غير موافق	غير موافق	محايد	غير موافق	موافق	غير موافق	محايد	محايد	موافق	موافق
2023-12-18 21:05:53	نعم	موافق	موافق	موافق	موافق	موافق	غير موافق	موافق	غير موافق	موافق	موافق	غير موافق	غير موافق	موافق	محايد	محايد	موافق	موافق	غير موافق	محايد	موافق	موافق	غير موافق	موافق	موافق	موافق	غير موافق	غير موافق	موافق	غير موافق	موافق	موافق	غير موافق	غير موافق	موافق	محايد	موافق	موافق	موافق	محايد	محايد	محايد	موافق	موافق
2023-12-18 21:05:53	نعم	محايد	محايد	محايد	غير موافق	موافق	محايد	محايد	موافق	موافق	غير موافق	غير موافق	غير موافق	موافق	محايد	غير موافق	موافق	محايد	موافق	غير موافق	موافق	موافق	محايد	موافق	موافق	موافق	محايد	غير موافق	موافق	موافق	محايد	موافق	غير موافق	موافق	موافق	محايد	محايد	غير موافق	موافق	موافق	موافق	غير موافق	موافق	موافق
2023-12-18 21:06:21	نعم	موافق	موافق	غير موافق	محايد	موافق	محايد	موافق	موافق	موافق	موافق	غير موافق	غير موافق	موافق	محايد	غير موافق	محايد	موافق	محايد	محايد	موافق	موافق	محايد	موافق	موافق	موافق	محايد	غير موافق	محايد	محايد	محايد	محايد	محايد	محايد	محايد	محايد	محايد	محايد	محايد	محايد	محايد	محايد	محايد	محايد
2023-12-18 21:06:33	نعم	غير موافق	غير موافق	غير موافق	غير موافق	محايد	غير موافق	غير موافق	غير موافق	غير موافق	محايد	غير موافق	غير موافق	غير موافق	محايد	موافق	غير موافق	غير موافق	غير موافق	غير موافق	موافق	غير موافق	موافق	موافق	موافق	موافق	موافق	غير موافق	موافق	غير موافق	غير موافق	موافق	غير موافق	غير موافق	موافق	محايد	محايد	محايد	موافق	غير موافق	محايد	محايد	موافق	موافق
2023-12-18 21:06:51	نعم	موافق	موافق	محايد	موافق	غير موافق	غير موافق	غير موافق	محايد	محايد	غير موافق	غير موافق	غير موافق	موافق	غير موافق	غير موافق	موافق	موافق	موافق	محايد	موافق	موافق	غير موافق	محايد	موافق	موافق	محايد	غير موافق	محايد	محايد	محايد	موافق	غير موافق	غير موافق	موافق	موافق	موافق	موافق	موافق	محايد	محايد	موافق	موافق	موافق
2023-12-18 21:07:40	نعم	غير موافق	غير موافق	موافق	غير موافق	محايد	محايد	محايد	محايد	موافق	غير موافق	غير موافق	غير موافق	غير موافق	محايد	محايد	غير موافق	محايد	موافق	غير موافق	موافق	محايد	موافق	محايد	موافق	موافق	محايد	غير موافق	موافق	محايد	غير موافق	محايد	محايد	غير موافق	محايد	غير موافق	محايد	محايد	موافق	محايد	غير موافق	محايد	محايد	موافق
2023-12-18 21:08:24	نعم	موافق	موافق	غير موافق	محايد	محايد	غير موافق	موافق	غير موافق	محايد	محايد	غير موافق	محايد	محايد	محايد	محايد	محايد	موافق	غير موافق	موافق	غير موافق	موافق	موافق	محايد	محايد	محايد	محايد	محايد	محايد	محايد	موافق	محايد	موافق	موافق	محايد	محايد	محايد	غير موافق	موافق	موافق	موافق	غير موافق	غير موافق	موافق
2023-12-18 21:08:51	نعم	محايد	محايد	غير موافق	غير موافق	موافق	غير موافق	موافق	موافق	موافق	محايد	غير موافق	غير موافق	موافق	محايد	غير موافق	موافق	موافق	غير موافق	غير موافق	موافق	محايد	محايد	غير موافق	محايد	موافق	غير موافق	محايد	موافق	محايد	موافق	موافق	غير موافق	محايد	موافق	محايد	محايد	موافق	موافق	محايد	غير موافق	محايد	موافق	موافق
2023-12-18 21:08:57	نعم	محايد	موافق	غير موافق	موافق	موافق	غير موافق	محايد	محايد	موافق	محايد	غير موافق	غير موافق	محايد	محايد	غير موافق	محايد	موافق	محايد	غير موافق	موافق	موافق	محايد	محايد	موافق	موافق	محايد	غير موافق	موافق	غير موافق	محايد	موافق	غير موافق	غير موافق	موافق	غير موافق	محايد	موافق	موافق	غير موافق	غير موافق	غير موافق	غير موافق	غير موافق
2023-12-18 21:09:51	نعم	غير موافق	غير موافق	غير موافق	غير موافق	غير موافق	غير موافق	موافق	موافق	غير موافق	موافق	غير موافق	غير موافق	غير موافق	محايد	غير موافق	غير موافق	غير موافق	محايد	غير موافق	غير موافق	غير موافق	موافق	غير موافق	موافق	موافق	غير موافق	غير موافق	موافق	غير موافق	غير موافق	موافق	غير موافق	غير موافق	غير موافق	محايد	محايد	محايد	موافق	غير موافق	غير موافق	محايد	موافق	موافق
2023-12-18 21:10:11	نعم	موافق	غير موافق	محايد	موافق	محايد	غير موافق	موافق	محايد	موافق	محايد	غير موافق	غير موافق	موافق	محايد	غير موافق	غير موافق	موافق	غير موافق	محايد	موافق	موافق	غير موافق	محايد	محايد	موافق	موافق	غير موافق	موافق	غير موافق	غير موافق	موافق	غير موافق	محايد	غير موافق	غير موافق	محايد	محايد	موافق	محايد	محايد	محايد	موافق	موافق
2023-12-18 21:10:30	نعم	موافق	موافق	موافق	موافق	موافق	موافق	موافق	غير موافق	موافق	محايد	غير موافق	غير موافق	موافق	غير موافق	غير موافق	موافق	موافق	غير موافق	موافق	موافق	موافق	غير موافق	غير موافق	موافق	موافق	غير موافق	محايد	موافق	غير موافق	موافق	موافق	غير موافق	موافق	موافق	غير موافق	موافق	موافق	موافق	موافق	غير موافق	موافق	موافق	موافق
2023-12-18 21:10:52	نعم	موافق	محايد	غير موافق	موافق	موافق	غير موافق	موافق	موافق	موافق	غير موافق	غير موافق	غير موافق	موافق	غير موافق	غير موافق	محايد	موافق	غير موافق	موافق	موافق	موافق	غير موافق	موافق	موافق	موافق	غير موافق	غير موافق	موافق	غير موافق	موافق	موافق	غير موافق	غير موافق	موافق	غير موافق	موافق	موافق	موافق	محايد	محايد	محايد	محايد	موافق
2023-12-18 21:11:44	نعم	موافق	موافق	موافق	غير موافق	موافق	موافق	موافق	غير موافق	موافق	غير موافق	غير موافق	غير موافق	موافق	غير موافق	غير موافق	موافق	محايد	غير موافق	غير موافق	موافق	موافق	غير موافق	محايد	موافق	موافق	غير موافق	غير موافق	موافق	محايد	موافق	موافق	غير موافق	غير موافق	موافق	موافق	غير موافق	موافق	موافق	غير موافق	موافق	غير موافق	موافق	موافق
2023-12-18 21:11:52	نعم	موافق	موافق	غير موافق	موافق	موافق	موافق	موافق	موافق	موافق	غير موافق	غير موافق	غير موافق	موافق	غير موافق	غير موافق	موافق	موافق	موافق	غير موافق	غير موافق	موافق	غير موافق	موافق	موافق	موافق	غير موافق	غير موافق	موافق	غير موافق	موافق	موافق	غير موافق	غير موافق	موافق	موافق	موافق	موافق	موافق	موافق	غير موافق	غير موافق	غير موافق	موافق
2023-12-18 21:12:31	نعم	موافق	موافق	غير موافق	موافق	موافق	غير موافق	موافق	غير موافق	موافق	غير موافق	غير موافق	غير موافق	موافق	غير موافق	غير موافق	موافق	موافق	محايد	محايد	موافق	موافق	غير موافق	غير موافق	محايد	موافق	غير موافق	غير موافق	موافق	موافق	موافق	موافق	غير موافق	محايد	موافق	غير موافق	غير موافق	موافق	موافق	غير موافق	موافق	موافق	موافق	موافق
2023-12-18 21:14:17	نعم	غير موافق	موافق	غير موافق	محايد	موافق	محايد	غير موافق	محايد	موافق	محايد	غير موافق	غير موافق	محايد	محايد	موافق	موافق	غير موافق	موافق	محايد	محايد	موافق	محايد	موافق	موافق	موافق	محايد	غير موافق	موافق	غير موافق	محايد	موافق	غير موافق	غير موافق	محايد	محايد	محايد	موافق	موافق	محايد	غير موافق	محايد	محايد	موافق
2023-12-18 21:14:18	نعم	غير موافق	غير موافق	محايد	غير موافق	محايد	موافق	موافق	محايد	موافق	موافق	غير موافق	غير موافق	غير موافق	محايد	محايد	غير موافق	محايد	موافق	غير موافق	محايد	غير موافق	موافق	غير موافق	موافق	غير موافق	محايد	غير موافق	محايد	موافق	موافق	موافق	غير موافق	غير موافق	موافق	موافق	موافق	موافق	موافق	محايد	غير موافق	موافق	موافق	محايد
2023-12-18 21:15:05	نعم	غير موافق	غير موافق	غير موافق	غير موافق	غير موافق	غير موافق	غير موافق	موافق	غير موافق	موافق	غير موافق	غير موافق	غير موافق	موافق	موافق	موافق	غير موافق	موافق	غير موافق	موافق	غير موافق	موافق	محايد	موافق	موافق	محايد	محايد	غير موافق	غير موافق	غير موافق	موافق	غير موافق	غير موافق	موافق	محايد	غير موافق	غير موافق	موافق	موافق	غير موافق	موافق	موافق	موافق
2023-12-18 21:15:06	نعم	محايد	محايد	محايد	غير موافق	محايد	غير موافق	محايد	غير موافق	محايد	موافق	غير موافق	غير موافق	محايد	غير موافق	محايد	موافق	محايد	غير موافق	محايد	محايد	محايد	محايد	غير موافق	موافق	موافق	محايد	غير موافق	موافق	محايد	محايد	موافق	غير موافق	غير موافق	موافق	محايد	موافق	محايد	موافق	محايد	محايد	محايد	موافق	موافق
2023-12-18 21:15:49	نعم	موافق	موافق	موافق	موافق	محايد	موافق	موافق	محايد	موافق	محايد	غير موافق	غير موافق	موافق	غير موافق	غير موافق	موافق	موافق	محايد	موافق	موافق	موافق	محايد	موافق	موافق	موافق	غير موافق	موافق	موافق	غير موافق	موافق	موافق	غير موافق	موافق	موافق	محايد	موافق	موافق	موافق	محايد	محايد	محايد	موافق	موافق
2023-12-18 21:16:30	نعم	محايد	موافق	غير موافق	محايد	محايد	محايد	موافق	موافق	موافق	موافق	غير موافق	غير موافق	محايد	غير موافق	غير موافق	محايد	محايد	محايد	غير موافق	محايد	محايد	محايد	محايد	موافق	موافق	محايد	غير موافق	موافق	غير موافق	محايد	موافق	غير موافق	غير موافق	محايد	محايد	محايد	محايد	موافق	محايد	غير موافق	غير موافق	موافق	موافق
2023-12-18 21:17:41	نعم	محايد	موافق	غير موافق	محايد	موافق	محايد	محايد	غير موافق	محايد	محايد	محايد	محايد	محايد	موافق	موافق	موافق	محايد	موافق	محايد	محايد	موافق	موافق	موافق	محايد	موافق	موافق	موافق	محايد	غير موافق	غير موافق	محايد	محايد	محايد	موافق	غير موافق	موافق	محايد	محايد	محايد	محايد	محايد	محايد	محايد
2023-12-18 21:18:01	نعم	موافق	غير موافق	غير موافق	موافق	موافق	غير موافق	محايد	محايد	موافق	غير موافق	غير موافق	غير موافق	موافق	غير موافق	غير موافق	محايد	موافق	غير موافق	غير موافق	موافق	موافق	غير موافق	غير موافق	موافق	موافق	غير موافق	غير موافق	موافق	غير موافق	موافق	موافق	غير موافق	موافق	موافق	غير موافق	غير موافق	موافق	موافق	محايد	غير موافق	موافق	موافق	موافق
2023-12-18 21:19:46	نعم	موافق	موافق	محايد	محايد	موافق	محايد	موافق	موافق	موافق	محايد	غير موافق	غير موافق	موافق	محايد	غير موافق	غير موافق	غير موافق	غير موافق	غير موافق	موافق	موافق	محايد	غير موافق	موافق	موافق	غير موافق	غير موافق	موافق	محايد	محايد	موافق	غير موافق	غير موافق	غير موافق	غير موافق	موافق	محايد	موافق	غير موافق	غير موافق	محايد	محايد	موافق
2023-12-18 21:21:20	نعم	غير موافق	غير موافق	غير موافق	غير موافق	غير موافق	غير موافق	غير موافق	غير موافق	غير موافق	غير موافق	غير موافق	غير موافق	غير موافق	غير موافق	غير موافق	غير موافق	غير موافق	غير موافق	غير موافق	غير موافق	غير موافق	غير موافق	غير موافق	غير موافق	غير موافق	غير موافق	غير موافق	غير موافق	غير موافق	غير موافق	غير موافق	غير موافق	غير موافق	غير موافق	غير موافق	غير موافق	غير موافق	غير موافق	غير موافق	غير موافق	غير موافق	غير موافق	غير موافق
2023-12-18 21:22:40	نعم	موافق	محايد	غير موافق	غير موافق	موافق	غير موافق	محايد	غير موافق	موافق	غير موافق	غير موافق	غير موافق	موافق	غير موافق	غير موافق	موافق	موافق	محايد	غير موافق	محايد	موافق	محايد	غير موافق	غير موافق	موافق	غير موافق	غير موافق	محايد	غير موافق	موافق	موافق	غير موافق	غير موافق	موافق	محايد	موافق	محايد	موافق	غير موافق	غير موافق	موافق	موافق	موافق
2023-12-18 21:22:56	نعم	محايد	محايد	محايد	غير موافق	محايد	محايد	موافق	موافق	موافق	موافق	محايد	غير موافق	محايد	غير موافق	محايد	غير موافق	محايد	غير موافق	غير موافق	موافق	محايد	محايد	غير موافق	موافق	موافق	محايد	غير موافق	موافق	غير موافق	محايد	موافق	محايد	غير موافق	موافق	محايد	غير موافق	موافق	موافق	غير موافق	محايد	موافق	موافق	موافق
2023-12-18 21:25:09	نعم	موافق	موافق	غير موافق	محايد	محايد	غير موافق	موافق	موافق	موافق	موافق	غير موافق	غير موافق	موافق	غير موافق	غير موافق	موافق	موافق	محايد	غير موافق	موافق	موافق	غير موافق	غير موافق	غير موافق	موافق	غير موافق	غير موافق	موافق	غير موافق	موافق	موافق	غير موافق	محايد	موافق	موافق	غير موافق	موافق	موافق	محايد	غير موافق	موافق	موافق	موافق
2023-12-18 21:25:13	نعم	غير موافق	محايد	موافق	غير موافق	موافق	موافق	موافق	موافق	موافق	موافق	غير موافق	غير موافق	غير موافق	محايد	غير موافق	محايد	محايد	موافق	غير موافق	موافق	غير موافق	موافق	موافق	موافق	موافق	موافق	غير موافق	موافق	غير موافق	موافق	موافق	غير موافق	غير موافق	غير موافق	موافق	موافق	محايد	غير موافق	موافق	موافق	غير موافق	غير موافق	موافق
2023-12-18 21:25:25	نعم	موافق	محايد	محايد	موافق	موافق	محايد	محايد	موافق	موافق	محايد	غير موافق	غير موافق	موافق	محايد	محايد	محايد	موافق	محايد	غير موافق	غير موافق	موافق	محايد	غير موافق	موافق	موافق	غير موافق	غير موافق	موافق	غير موافق	غير موافق	موافق	غير موافق	غير موافق	موافق	غير موافق	غير موافق	موافق	موافق	غير موافق	غير موافق	محايد	موافق	موافق
2023-12-18 21:25:46	نعم	محايد	محايد	محايد	محايد	محايد	محايد	محايد	محايد	محايد	محايد	محايد	محايد	محايد	موافق	محايد	محايد	محايد	محايد	محايد	محايد	محايد	محايد	موافق	موافق	موافق	غير موافق	غير موافق	موافق	محايد	محايد	محايد	محايد	محايد	محايد	محايد	محايد	محايد	محايد	محايد	محايد	محايد	محايد	محايد
2023-12-18 21:25:53	نعم	محايد	محايد	محايد	غير موافق	محايد	محايد	محايد	محايد	محايد	غير موافق	غير موافق	غير موافق	محايد	غير موافق	غير موافق	محايد	غير موافق	موافق	غير موافق	موافق	موافق	محايد	غير موافق	موافق	موافق	غير موافق	غير موافق	موافق	محايد	محايد	موافق	غير موافق	غير موافق	موافق	محايد	محايد	غير موافق	موافق	موافق	محايد	غير موافق	موافق	موافق
2023-12-18 21:25:57	نعم	موافق	موافق	غير موافق	موافق	موافق	موافق	غير موافق	غير موافق	موافق	غير موافق	موافق	غير موافق	موافق	محايد	غير موافق	موافق	موافق	غير موافق	غير موافق	موافق	موافق	محايد	محايد	موافق	موافق	غير موافق	محايد	موافق	غير موافق	موافق	موافق	غير موافق	موافق	موافق	محايد	موافق	موافق	موافق	محايد	محايد	موافق	موافق	موافق
2023-12-18 21:26:14	نعم	موافق	موافق	محايد	محايد	موافق	موافق	موافق	موافق	موافق	موافق	موافق	غير موافق	موافق	غير موافق	موافق	محايد	موافق	موافق	محايد	موافق	موافق	محايد	محايد	موافق	موافق	موافق	محايد	موافق	غير موافق	محايد	موافق	غير موافق	غير موافق	موافق	غير موافق	محايد	موافق	موافق	غير موافق	محايد	محايد	موافق	موافق
2023-12-18 21:26:21	نعم	موافق	محايد	موافق	محايد	موافق	موافق	موافق	موافق	موافق	محايد	غير موافق	غير موافق	موافق	غير موافق	غير موافق	موافق	محايد	غير موافق	غير موافق	موافق	موافق	غير موافق	غير موافق	محايد	موافق	غير موافق	غير موافق	محايد	غير موافق	موافق	موافق	غير موافق	محايد	موافق	محايد	محايد	موافق	موافق	موافق	محايد	موافق	موافق	محايد
2023-12-18 21:26:30	نعم	محايد	موافق	محايد	غير موافق	موافق	محايد	محايد	محايد	موافق	موافق	غير موافق	غير موافق	محايد	محايد	محايد	غير موافق	محايد	محايد	محايد	محايد	موافق	محايد	محايد	موافق	موافق	محايد	غير موافق	محايد	غير موافق	غير موافق	موافق	غير موافق	غير موافق	غير موافق	محايد	محايد	محايد	محايد	محايد	غير موافق	غير موافق	غير موافق	موافق
2023-12-18 21:26:54	نعم	غير موافق	غير موافق	محايد	غير موافق	موافق	موافق	محايد	موافق	محايد	محايد	غير موافق	غير موافق	غير موافق	محايد	غير موافق	موافق	محايد	غير موافق	غير موافق	موافق	محايد	موافق	موافق	محايد	موافق	غير موافق	موافق	موافق	غير موافق	محايد	موافق	محايد	غير موافق	غير موافق	محايد	غير موافق	محايد	موافق	غير موافق	موافق	غير موافق	موافق	موافق
2023-12-18 21:27:34	نعم	موافق	موافق	غير موافق	غير موافق	موافق	غير موافق	غير موافق	غير موافق	موافق	موافق	موافق	غير موافق	موافق	محايد	موافق	غير موافق	موافق	غير موافق	موافق	موافق	موافق	موافق	موافق	موافق	موافق	غير موافق	غير موافق	غير موافق	غير موافق	غير موافق	موافق	غير موافق	غير موافق	موافق	غير موافق	غير موافق	موافق	موافق	غير موافق	غير موافق	موافق	موافق	موافق
2023-12-18 21:28:56	لا
2023-12-18 21:29:01	نعم	موافق	موافق	غير موافق	محايد	موافق	غير موافق	محايد	محايد	غير موافق	موافق	غير موافق	غير موافق	موافق	محايد	موافق	محايد	غير موافق	محايد	غير موافق	موافق	موافق	غير موافق	موافق	موافق	موافق	محايد	غير موافق	موافق	غير موافق	غير موافق	موافق	غير موافق	موافق	محايد	غير موافق	غير موافق	محايد	موافق	غير موافق	موافق	موافق	موافق	موافق
2023-12-18 21:29:53	نعم	غير موافق	غير موافق	غير موافق	غير موافق	غير موافق	غير موافق	غير موافق	غير موافق	غير موافق	غير موافق	غير موافق	غير موافق	غير موافق	محايد	محايد	غير موافق	غير موافق	غير موافق	غير موافق	محايد	محايد	موافق	محايد	موافق	محايد	محايد	محايد	محايد	محايد	محايد	محايد	موافق	محايد	محايد	غير موافق	غير موافق	محايد	محايد	غير موافق	غير موافق	محايد	محايد	موافق
2023-12-18 21:30:20	نعم	محايد	موافق	محايد	محايد	محايد	غير موافق	موافق	موافق	محايد	موافق	غير موافق	غير موافق	محايد	غير موافق	غير موافق	محايد	محايد	غير موافق	محايد	موافق	موافق	محايد	محايد	موافق	موافق	غير موافق	محايد	موافق	موافق	موافق	موافق	غير موافق	غير موافق	محايد	غير موافق	غير موافق	موافق	موافق	محايد	محايد	موافق	موافق	موافق
2023-12-18 21:31:21	نعم	موافق	موافق	غير موافق	موافق	موافق	غير موافق	غير موافق	محايد	موافق	غير موافق	غير موافق	غير موافق	موافق	غير موافق	غير موافق	موافق	موافق	محايد	محايد	موافق	موافق	موافق	غير موافق	موافق	موافق	محايد	غير موافق	محايد	غير موافق	موافق	موافق	غير موافق	محايد	محايد	غير موافق	غير موافق	موافق	موافق	محايد	محايد	غير موافق	موافق	موافق
2023-12-18 21:32:07	نعم	موافق	موافق	موافق	غير موافق	موافق	موافق	موافق	موافق	موافق	غير موافق	غير موافق	غير موافق	موافق	غير موافق	غير موافق	موافق	موافق	غير موافق	غير موافق	موافق	موافق	غير موافق	غير موافق	غير موافق	موافق	موافق	غير موافق	موافق	غير موافق	موافق	موافق	غير موافق	غير موافق	موافق	غير موافق	موافق	موافق	موافق	موافق	غير موافق	موافق	موافق	موافق
2023-12-18 21:32:28	نعم	موافق	موافق	موافق	موافق	موافق	محايد	موافق	محايد	محايد	محايد	غير موافق	غير موافق	موافق	محايد	غير موافق	موافق	موافق	محايد	محايد	محايد	موافق	محايد	غير موافق	موافق	موافق	غير موافق	غير موافق	موافق	غير موافق	موافق	موافق	غير موافق	غير موافق	موافق	غير موافق	موافق	محايد	موافق	محايد	محايد	محايد	موافق	موافق
2023-12-18 21:33:21	نعم	محايد	محايد	محايد	محايد	محايد	موافق	موافق	محايد	محايد	محايد	غير موافق	غير موافق	محايد	غير موافق	محايد	موافق	محايد	محايد	محايد	موافق	موافق	محايد	محايد	موافق	موافق	محايد	غير موافق	محايد	محايد	محايد	موافق	غير موافق	غير موافق	محايد	غير موافق	موافق	موافق	موافق	موافق	غير موافق	موافق	موافق	موافق
2023-12-18 21:34:27	نعم	موافق	موافق	محايد	موافق	موافق	محايد	موافق	محايد	موافق	غير موافق	غير موافق	غير موافق	موافق	غير موافق	غير موافق	غير موافق	موافق	غير موافق	محايد	موافق	موافق	غير موافق	غير موافق	غير موافق	موافق	غير موافق	محايد	موافق	غير موافق	موافق	موافق	غير موافق	محايد	موافق	محايد	محايد	موافق	موافق	محايد	موافق	محايد	موافق	موافق
2023-12-18 21:34:34	نعم	غير موافق	موافق	غير موافق	موافق	موافق	محايد	غير موافق	غير موافق	موافق	موافق	غير موافق	غير موافق	موافق	غير موافق	موافق	موافق	محايد	محايد	محايد	غير موافق	موافق	غير موافق	موافق	موافق	موافق	محايد	غير موافق	موافق	غير موافق	موافق	موافق	غير موافق	محايد	موافق	محايد	محايد	موافق	موافق	غير موافق	غير موافق	موافق	موافق	موافق
2023-12-18 21:35:08	نعم	محايد	موافق	غير موافق	موافق	موافق	محايد	غير موافق	موافق	محايد	محايد	غير موافق	غير موافق	موافق	محايد	موافق	موافق	محايد	غير موافق	غير موافق	محايد	موافق	محايد	موافق	موافق	موافق	موافق	غير موافق	محايد	محايد	محايد	موافق	غير موافق	غير موافق	محايد	محايد	غير موافق	محايد	محايد	غير موافق	محايد	محايد	موافق	موافق
2023-12-18 21:40:56	نعم	موافق	موافق	محايد	محايد	موافق	محايد	موافق	محايد	محايد	موافق	موافق	غير موافق	موافق	غير موافق	غير موافق	محايد	موافق	موافق	غير موافق	موافق	موافق	غير موافق	غير موافق	غير موافق	موافق	غير موافق	غير موافق	موافق	غير موافق	موافق	موافق	غير موافق	محايد	موافق	محايد	محايد	موافق	موافق	غير موافق	غير موافق	غير موافق	موافق	موافق
2023-12-18 21:41:16	نعم	موافق	موافق	موافق	محايد	موافق	محايد	موافق	محايد	موافق	موافق	موافق	موافق	موافق	غير موافق	غير موافق	موافق	موافق	محايد	غير موافق	غير موافق	موافق	محايد	غير موافق	محايد	موافق	غير موافق	غير موافق	موافق	غير موافق	محايد	موافق	غير موافق	محايد	موافق	محايد	محايد	موافق	موافق	محايد	غير موافق	محايد	محايد	موافق
2023-12-18 21:52:36	نعم	محايد	موافق	محايد	محايد	غير موافق	غير موافق	موافق	محايد	موافق	موافق	غير موافق	غير موافق	موافق	محايد	غير موافق	موافق	موافق	موافق	محايد	محايد	موافق	غير موافق	غير موافق	موافق	موافق	غير موافق	غير موافق	موافق	غير موافق	موافق	موافق	غير موافق	غير موافق	محايد	محايد	محايد	موافق	موافق	محايد	محايد	محايد	محايد	موافق
2023-12-18 21:54:05	نعم	موافق	غير موافق	محايد	موافق	موافق	محايد	محايد	موافق	موافق	موافق	محايد	محايد	موافق	محايد	غير موافق	غير موافق	موافق	محايد	محايد	موافق	موافق	موافق	محايد	محايد	موافق	غير موافق	موافق	موافق	محايد	موافق	موافق	غير موافق	موافق	موافق	غير موافق	غير موافق	موافق	موافق	موافق	موافق	غير موافق	غير موافق	موافق
2023-12-18 21:56:20	نعم	غير موافق	موافق	غير موافق	غير موافق	محايد	غير موافق	موافق	محايد	محايد	محايد	غير موافق	غير موافق	محايد	غير موافق	غير موافق	غير موافق	محايد	موافق	غير موافق	محايد	موافق	موافق	محايد	موافق	موافق	موافق	غير موافق	محايد	غير موافق	غير موافق	موافق	غير موافق	غير موافق	موافق	غير موافق	موافق	محايد	محايد	محايد	محايد	موافق	موافق	موافق
2023-12-18 21:56:39	نعم	غير موافق	غير موافق	غير موافق	غير موافق	موافق	موافق	محايد	موافق	موافق	غير موافق	غير موافق	غير موافق	غير موافق	غير موافق	غير موافق	موافق	موافق	موافق	موافق	غير موافق	موافق	موافق	موافق	موافق	موافق	غير موافق	غير موافق	موافق	غير موافق	غير موافق	موافق	غير موافق	غير موافق	غير موافق	محايد	موافق	موافق	موافق	غير موافق	غير موافق	غير موافق	موافق	موافق
2023-12-18 21:58:25	نعم	موافق	موافق	غير موافق	موافق	موافق	غير موافق	موافق	موافق	موافق	غير موافق	موافق	محايد	موافق	غير موافق	غير موافق	موافق	موافق	غير موافق	غير موافق	موافق	موافق	غير موافق	غير موافق	موافق	موافق	غير موافق	غير موافق	موافق	موافق	موافق	موافق	غير موافق	موافق	موافق	موافق	موافق	موافق	موافق	موافق	غير موافق	موافق	موافق	موافق
2023-12-18 22:00:01	نعم	محايد	موافق	موافق	محايد	موافق	موافق	موافق	محايد	موافق	محايد	محايد	محايد	محايد	محايد	محايد	غير موافق	محايد	محايد	غير موافق	موافق	موافق	محايد	محايد	غير موافق	موافق	محايد	غير موافق	محايد	غير موافق	محايد	موافق	غير موافق	غير موافق	غير موافق	غير موافق	غير موافق	محايد	محايد	محايد	غير موافق	محايد	موافق	موافق
2023-12-18 22:01:39	نعم	غير موافق	غير موافق	غير موافق	غير موافق	غير موافق	غير موافق	غير موافق	غير موافق	غير موافق	غير موافق	موافق	غير موافق	غير موافق	موافق	محايد	محايد	غير موافق	محايد	غير موافق	موافق	غير موافق	موافق	غير موافق	غير موافق	موافق	موافق	غير موافق	محايد	غير موافق	غير موافق	موافق	غير موافق	غير موافق	محايد	غير موافق	غير موافق	غير موافق	محايد	غير موافق	غير موافق	موافق	موافق	موافق
2023-12-18 22:03:25	نعم	محايد	موافق	غير موافق	محايد	موافق	موافق	موافق	موافق	محايد	موافق	محايد	غير موافق	موافق	محايد	محايد	محايد	موافق	محايد	محايد	موافق	موافق	غير موافق	محايد	موافق	موافق	غير موافق	موافق	موافق	موافق	موافق	موافق	غير موافق	موافق	محايد	غير موافق	غير موافق	موافق	موافق	محايد	غير موافق	غير موافق	موافق	موافق
2023-12-18 22:05:28	نعم	غير موافق	غير موافق	محايد	غير موافق	غير موافق	محايد	محايد	محايد	محايد	محايد	غير موافق	غير موافق	غير موافق	محايد	موافق	غير موافق	غير موافق	محايد	محايد	غير موافق	غير موافق	موافق	محايد	موافق	موافق	محايد	غير موافق	موافق	غير موافق	غير موافق	موافق	غير موافق	محايد	موافق	غير موافق	موافق	محايد	موافق	محايد	غير موافق	محايد	محايد	موافق
2023-12-18 22:05:55	نعم	محايد	محايد	غير موافق	محايد	غير موافق	غير موافق	غير موافق	غير موافق	محايد	موافق	غير موافق	غير موافق	محايد	محايد	موافق	موافق	موافق	محايد	محايد	موافق	موافق	محايد	محايد	موافق	موافق	محايد	محايد	غير موافق	غير موافق	غير موافق	موافق	غير موافق	محايد	محايد	غير موافق	محايد	محايد	موافق	محايد	محايد	محايد	موافق	محايد
2023-12-18 22:08:25	نعم	موافق	محايد	غير موافق	محايد	محايد	محايد	محايد	موافق	موافق	محايد	غير موافق	غير موافق	موافق	غير موافق	غير موافق	موافق	موافق	غير موافق	محايد	موافق	موافق	غير موافق	غير موافق	محايد	موافق	غير موافق	غير موافق	موافق	غير موافق	موافق	موافق	غير موافق	غير موافق	غير موافق	غير موافق	غير موافق	موافق	موافق	محايد	محايد	محايد	موافق	موافق
2023-12-18 22:20:22	لا
2023-12-18 22:23:13	نعم	غير موافق	محايد	محايد	محايد	محايد	غير موافق	غير موافق	غير موافق	موافق	محايد	غير موافق	غير موافق	غير موافق	غير موافق	غير موافق	محايد	غير موافق	محايد	غير موافق	موافق	غير موافق	موافق	غير موافق	موافق	محايد	محايد	محايد	محايد	محايد	محايد	موافق	غير موافق	موافق	غير موافق	موافق	غير موافق	غير موافق	غير موافق	محايد	محايد	محايد	محايد	محايد
2023-12-18 22:27:38	نعم	موافق	محايد	موافق	موافق	موافق	موافق	موافق	غير موافق	موافق	محايد	غير موافق	غير موافق	موافق	غير موافق	غير موافق	موافق	محايد	غير موافق	غير موافق	موافق	موافق	غير موافق	غير موافق	موافق	موافق	غير موافق	محايد	غير موافق	غير موافق	موافق	موافق	غير موافق	محايد	غير موافق	غير موافق	موافق	موافق	موافق	غير موافق	محايد	موافق	موافق	موافق
2023-12-18 22:28:00	نعم	محايد	محايد	غير موافق	غير موافق	محايد	غير موافق	موافق	موافق	محايد	غير موافق	غير موافق	غير موافق	محايد	محايد	موافق	محايد	غير موافق	محايد	محايد	محايد	محايد	موافق	موافق	موافق	موافق	محايد	غير موافق	غير موافق	محايد	محايد	موافق	غير موافق	غير موافق	موافق	محايد	موافق	موافق	محايد	غير موافق	غير موافق	موافق	موافق	موافق
2023-12-18 22:30:29	نعم	موافق	موافق	موافق	موافق	موافق	موافق	موافق	موافق	محايد	موافق	غير موافق	غير موافق	موافق	غير موافق	غير موافق	موافق	موافق	غير موافق	موافق	محايد	موافق	محايد	غير موافق	غير موافق	موافق	غير موافق	غير موافق	موافق	محايد	موافق	موافق	غير موافق	غير موافق	موافق	محايد	موافق	موافق	موافق	غير موافق	محايد	غير موافق	موافق	موافق
2023-12-18 22:54:48	نعم	محايد	موافق	موافق	محايد	موافق	محايد	موافق	موافق	موافق	موافق	غير موافق	غير موافق	موافق	محايد	موافق	محايد	محايد	موافق	محايد	موافق	موافق	محايد	موافق	موافق	موافق	محايد	غير موافق	موافق	غير موافق	غير موافق	موافق	غير موافق	غير موافق	غير موافق	محايد	محايد	موافق	موافق	محايد	غير موافق	محايد	موافق	موافق
2023-12-18 22:55:05	نعم	غير موافق	محايد	محايد	غير موافق	موافق	موافق	موافق	موافق	محايد	موافق	غير موافق	غير موافق	غير موافق	محايد	موافق	محايد	غير موافق	غير موافق	غير موافق	موافق	موافق	موافق	غير موافق	موافق	موافق	محايد	غير موافق	موافق	غير موافق	غير موافق	موافق	غير موافق	غير موافق	موافق	غير موافق	موافق	محايد	موافق	غير موافق	غير موافق	موافق	موافق	موافق
2023-12-18 22:57:32	نعم	موافق	موافق	موافق	غير موافق	غير موافق	غير موافق	موافق	غير موافق	موافق	محايد	محايد	محايد	موافق	محايد	محايد	محايد	موافق	موافق	غير موافق	موافق	موافق	غير موافق	غير موافق	موافق	موافق	محايد	غير موافق	محايد	غير موافق	غير موافق	موافق	غير موافق	محايد	غير موافق	غير موافق	محايد	محايد	محايد	محايد	غير موافق	محايد	محايد	موافق
2023-12-18 23:00:12	نعم	غير موافق	غير موافق	غير موافق	غير موافق	غير موافق	محايد	غير موافق	محايد	محايد	غير موافق	غير موافق	غير موافق	غير موافق	محايد	محايد	محايد	محايد	غير موافق	غير موافق	محايد	غير موافق	موافق	غير موافق	محايد	موافق	موافق	غير موافق	محايد	غير موافق	غير موافق	موافق	غير موافق	غير موافق	غير موافق	محايد	محايد	غير موافق	غير موافق	غير موافق	محايد	محايد	موافق	موافق
2023-12-18 23:07:25	نعم	موافق	موافق	محايد	محايد	محايد	محايد	محايد	محايد	موافق	محايد	محايد	غير موافق	محايد	غير موافق	غير موافق	غير موافق	موافق	غير موافق	غير موافق	محايد	موافق	غير موافق	غير موافق	محايد	موافق	محايد	غير موافق	موافق	غير موافق	غير موافق	موافق	غير موافق	غير موافق	موافق	غير موافق	غير موافق	محايد	موافق	غير موافق	غير موافق	محايد	موافق	موافق
2023-12-18 23:07:44	نعم	غير موافق	محايد	محايد	غير موافق	غير موافق	محايد	محايد	محايد	محايد	موافق	غير موافق	غير موافق	محايد	غير موافق	غير موافق	محايد	محايد	محايد	غير موافق	موافق	محايد	موافق	محايد	موافق	موافق	محايد	غير موافق	موافق	محايد	محايد	موافق	غير موافق	محايد	محايد	غير موافق	غير موافق	محايد	محايد	غير موافق	محايد	محايد	موافق	موافق
2023-12-18 23:11:01	نعم	محايد	موافق	غير موافق	محايد	محايد	غير موافق	غير موافق	غير موافق	موافق	موافق	غير موافق	غير موافق	موافق	غير موافق	غير موافق	غير موافق	محايد	محايد	غير موافق	موافق	موافق	محايد	غير موافق	موافق	موافق	غير موافق	غير موافق	محايد	غير موافق	موافق	موافق	غير موافق	غير موافق	موافق	غير موافق	غير موافق	محايد	موافق	محايد	غير موافق	موافق	موافق	موافق
2023-12-18 23:20:51	نعم	غير موافق	غير موافق	غير موافق	غير موافق	غير موافق	غير موافق	غير موافق	غير موافق	محايد	محايد	غير موافق	غير موافق	غير موافق	محايد	موافق	غير موافق	محايد	غير موافق	محايد	غير موافق	محايد	موافق	غير موافق	غير موافق	غير موافق	غير موافق	غير موافق	غير موافق	غير موافق	غير موافق	غير موافق	موافق	غير موافق	غير موافق	غير موافق	غير موافق	غير موافق	غير موافق	غير موافق	غير موافق	غير موافق	غير موافق	غير موافق
2023-12-18 23:38:55	نعم	محايد	موافق	غير موافق	محايد	محايد	غير موافق	محايد	محايد	موافق	موافق	غير موافق	غير موافق	محايد	غير موافق	غير موافق	موافق	محايد	محايد	غير موافق	محايد	محايد	موافق	غير موافق	موافق	موافق	محايد	غير موافق	موافق	غير موافق	محايد	موافق	غير موافق	غير موافق	محايد	محايد	محايد	موافق	موافق	موافق	غير موافق	موافق	موافق	موافق
2023-12-18 23:59:42	نعم	موافق	غير موافق	غير موافق	موافق	غير موافق	غير موافق	موافق	غير موافق	موافق	غير موافق	موافق	غير موافق	موافق	غير موافق	غير موافق	غير موافق	موافق	موافق	محايد	غير موافق	موافق	محايد	غير موافق	محايد	موافق	غير موافق	محايد	موافق	غير موافق	موافق	موافق	غير موافق	موافق	موافق	غير موافق	غير موافق	موافق	موافق	موافق	غير موافق	غير موافق	غير موافق	موافق
2023-12-18 23:59:56	نعم	موافق	موافق	غير موافق	موافق	موافق	غير موافق	موافق	غير موافق	موافق	غير موافق	محايد	محايد	موافق	غير موافق	محايد	موافق	موافق	موافق	موافق	موافق	موافق	محايد	موافق	موافق	موافق	غير موافق	غير موافق	موافق	موافق	موافق	موافق	غير موافق	غير موافق	موافق	غير موافق	غير موافق	غير موافق	موافق	غير موافق	موافق	محايد	محايد	موافق
2023-12-19 00:35:07	نعم	موافق	محايد	غير موافق	موافق	موافق	غير موافق	موافق	محايد	موافق	موافق	موافق	غير موافق	موافق	غير موافق	غير موافق	موافق	موافق	موافق	غير موافق	موافق	موافق	غير موافق	غير موافق	محايد	موافق	غير موافق	موافق	موافق	غير موافق	موافق	موافق	غير موافق	محايد	محايد	غير موافق	غير موافق	موافق	موافق	محايد	موافق	موافق	موافق	موافق
2023-12-19 00:36:12	نعم	محايد	موافق	محايد	موافق	موافق	موافق	موافق	موافق	موافق	موافق	غير موافق	غير موافق	موافق	محايد	غير موافق	موافق	موافق	موافق	محايد	محايد	موافق	محايد	محايد	موافق	موافق	محايد	محايد	موافق	غير موافق	محايد	موافق	غير موافق	غير موافق	محايد	محايد	موافق	موافق	موافق	محايد	محايد	محايد	موافق	موافق
2023-12-19 00:54:48	نعم	موافق	غير موافق	موافق	موافق	موافق	موافق	موافق	موافق	موافق	غير موافق	محايد	محايد	موافق	غير موافق	غير موافق	غير موافق	غير موافق	محايد	موافق	موافق	موافق	غير موافق	محايد	موافق	موافق	غير موافق	غير موافق	موافق	غير موافق	موافق	موافق	غير موافق	غير موافق	موافق	غير موافق	موافق	موافق	موافق	موافق	موافق	موافق	موافق	موافق
2023-12-19 01:13:39	نعم	موافق	موافق	غير موافق	موافق	محايد	غير موافق	موافق	غير موافق	موافق	موافق	غير موافق	موافق	موافق	موافق	محايد	محايد	موافق	موافق	موافق	غير موافق	موافق	موافق	موافق	محايد	موافق	موافق	محايد	موافق	غير موافق	غير موافق	موافق	موافق	موافق	غير موافق	محايد	موافق	محايد	موافق	موافق	موافق	محايد	موافق	موافق
2023-12-19 01:25:23	نعم	غير موافق	غير موافق	موافق	غير موافق	غير موافق	موافق	موافق	موافق	محايد	غير موافق	غير موافق	غير موافق	غير موافق	موافق	محايد	موافق	محايد	محايد	غير موافق	موافق	غير موافق	موافق	محايد	موافق	موافق	غير موافق	غير موافق	غير موافق	غير موافق	غير موافق	موافق	غير موافق	موافق	غير موافق	غير موافق	غير موافق	محايد	غير موافق	محايد	غير موافق	غير موافق	موافق	موافق
2023-12-19 02:27:36	نعم	غير موافق	غير موافق	غير موافق	غير موافق	محايد	غير موافق	غير موافق	محايد	موافق	موافق	غير موافق	غير موافق	غير موافق	محايد	محايد	موافق	محايد	محايد	محايد	محايد	محايد	موافق	غير موافق	غير موافق	موافق	غير موافق	غير موافق	موافق	محايد	محايد	موافق	غير موافق	غير موافق	محايد	محايد	محايد	محايد	محايد	غير موافق	غير موافق	غير موافق	موافق	موافق
2023-12-19 02:31:02	نعم	موافق	موافق	محايد	غير موافق	محايد	محايد	محايد	محايد	موافق	محايد	غير موافق	غير موافق	محايد	غير موافق	غير موافق	موافق	محايد	محايد	غير موافق	موافق	موافق	غير موافق	غير موافق	موافق	موافق	غير موافق	غير موافق	موافق	غير موافق	محايد	موافق	غير موافق	غير موافق	موافق	غير موافق	غير موافق	موافق	موافق	محايد	غير موافق	موافق	موافق	موافق
2023-12-19 04:28:30	نعم	موافق	غير موافق	غير موافق	موافق	موافق	موافق	غير موافق	غير موافق	موافق	غير موافق	غير موافق	غير موافق	موافق	محايد	غير موافق	موافق	موافق	محايد	غير موافق	موافق	موافق	غير موافق	موافق	موافق	موافق	غير موافق	غير موافق	موافق	غير موافق	موافق	موافق	غير موافق	موافق	موافق	محايد	محايد	موافق	موافق	غير موافق	غير موافق	غير موافق	موافق	موافق
2023-12-19 05:26:01	نعم	غير موافق	غير موافق	موافق	غير موافق	غير موافق	موافق	موافق	موافق	موافق	محايد	غير موافق	غير موافق	محايد	موافق	محايد	محايد	محايد	محايد	غير موافق	موافق	محايد	موافق	غير موافق	موافق	موافق	محايد	غير موافق	موافق	غير موافق	محايد	محايد	موافق	موافق	موافق	غير موافق	غير موافق	موافق	موافق	غير موافق	موافق	موافق	موافق	موافق
2023-12-19 05:58:55	نعم	محايد	محايد	محايد	محايد	موافق	موافق	موافق	موافق	موافق	موافق	موافق	غير موافق	محايد	غير موافق	غير موافق	موافق	موافق	غير موافق	موافق	موافق	موافق	غير موافق	غير موافق	موافق	موافق	غير موافق	غير موافق	موافق	موافق	موافق	موافق	غير موافق	محايد	موافق	غير موافق	غير موافق	موافق	موافق	محايد	موافق	موافق	موافق	موافق
2023-12-19 06:07:09	نعم	موافق	موافق	غير موافق	موافق	موافق	غير موافق	محايد	محايد	موافق	غير موافق	غير موافق	غير موافق	موافق	موافق	محايد	غير موافق	موافق	موافق	غير موافق	موافق	موافق	محايد	غير موافق	موافق	موافق	غير موافق	غير موافق	موافق	غير موافق	موافق	موافق	غير موافق	موافق	موافق	موافق	موافق	موافق	محايد	محايد	غير موافق	غير موافق	محايد	موافق
2023-12-19 06:30:54	نعم	موافق	موافق	غير موافق	محايد	موافق	موافق	محايد	موافق	موافق	محايد	غير موافق	غير موافق	موافق	غير موافق	غير موافق	موافق	موافق	محايد	محايد	موافق	موافق	محايد	غير موافق	غير موافق	موافق	غير موافق	غير موافق	موافق	غير موافق	موافق	موافق	غير موافق	محايد	غير موافق	غير موافق	غير موافق	موافق	موافق	غير موافق	محايد	محايد	موافق	موافق
2023-12-19 06:55:07	لا
2023-12-19 06:56:18	نعم	غير موافق	محايد	محايد	غير موافق	محايد	محايد	موافق	موافق	موافق	موافق	غير موافق	غير موافق	محايد	محايد	موافق	موافق	موافق	غير موافق	غير موافق	موافق	موافق	محايد	موافق	موافق	موافق	موافق	غير موافق	موافق	غير موافق	موافق	موافق	غير موافق	غير موافق	غير موافق	غير موافق	محايد	محايد	موافق	غير موافق	غير موافق	محايد	محايد	محايد
2023-12-19 07:20:17	نعم	غير موافق	غير موافق	موافق	غير موافق	غير موافق	محايد	موافق	محايد	محايد	موافق	موافق	محايد	غير موافق	موافق	محايد	غير موافق	موافق	محايد	غير موافق	موافق	غير موافق	موافق	موافق	موافق	محايد	موافق	غير موافق	موافق	غير موافق	غير موافق	محايد	محايد	غير موافق	موافق	محايد	غير موافق	محايد	موافق	محايد	محايد	محايد	محايد	موافق
2023-12-19 08:10:59	نعم	موافق	غير موافق	غير موافق	موافق	موافق	محايد	موافق	غير موافق	موافق	محايد	غير موافق	غير موافق	موافق	غير موافق	غير موافق	موافق	موافق	غير موافق	غير موافق	موافق	موافق	غير موافق	غير موافق	غير موافق	موافق	غير موافق	غير موافق	موافق	غير موافق	موافق	موافق	غير موافق	موافق	غير موافق	غير موافق	موافق	موافق	موافق	موافق	موافق	موافق	موافق	موافق
2023-12-19 08:17:51	نعم	غير موافق	موافق	غير موافق	غير موافق	موافق	موافق	غير موافق	محايد	موافق	غير موافق	محايد	محايد	غير موافق	محايد	غير موافق	موافق	محايد	موافق	غير موافق	محايد	موافق	محايد	غير موافق	موافق	موافق	موافق	غير موافق	موافق	محايد	موافق	موافق	غير موافق	غير موافق	غير موافق	غير موافق	موافق	موافق	موافق	محايد	غير موافق	غير موافق	موافق	موافق
2023-12-19 08:37:08	نعم	غير موافق	غير موافق	غير موافق	غير موافق	غير موافق	غير موافق	غير موافق	غير موافق	غير موافق	غير موافق	موافق	غير موافق	غير موافق	موافق	غير موافق	محايد	محايد	موافق	غير موافق	غير موافق	غير موافق	موافق	غير موافق	محايد	موافق	غير موافق	غير موافق	محايد	غير موافق	محايد	موافق	غير موافق	غير موافق	موافق	غير موافق	موافق	محايد	محايد	محايد	غير موافق	محايد	موافق	موافق
2023-12-19 08:50:34	نعم	موافق	موافق	غير موافق	محايد	موافق	غير موافق	غير موافق	محايد	موافق	محايد	غير موافق	غير موافق	محايد	محايد	موافق	موافق	محايد	موافق	غير موافق	موافق	موافق	محايد	موافق	موافق	موافق	محايد	غير موافق	محايد	غير موافق	موافق	موافق	محايد	غير موافق	موافق	غير موافق	محايد	موافق	موافق	محايد	غير موافق	محايد	موافق	موافق
2023-12-19 09:42:50	نعم	موافق	موافق	موافق	موافق	موافق	موافق	موافق	موافق	موافق	غير موافق	غير موافق	غير موافق	موافق	غير موافق	غير موافق	غير موافق	موافق	موافق	موافق	موافق	موافق	غير موافق	غير موافق	غير موافق	موافق	غير موافق	غير موافق	موافق	موافق	موافق	موافق	غير موافق	غير موافق	غير موافق	غير موافق	غير موافق	موافق	موافق	غير موافق	غير موافق	غير موافق	موافق	موافق
2023-12-19 10:02:06	نعم	موافق	موافق	محايد	موافق	موافق	محايد	محايد	محايد	موافق	موافق	غير موافق	غير موافق	موافق	غير موافق	غير موافق	محايد	موافق	محايد	محايد	موافق	موافق	غير موافق	غير موافق	موافق	موافق	غير موافق	غير موافق	موافق	غير موافق	موافق	موافق	غير موافق	غير موافق	موافق	غير موافق	غير موافق	موافق	موافق	محايد	محايد	محايد	موافق	موافق
2023-12-19 10:10:57	نعم	موافق	غير موافق	محايد	موافق	موافق	محايد	محايد	محايد	موافق	موافق	غير موافق	غير موافق	موافق	محايد	غير موافق	محايد	غير موافق	محايد	محايد	موافق	موافق	غير موافق	محايد	موافق	موافق	غير موافق	محايد	موافق	غير موافق	موافق	موافق	غير موافق	موافق	موافق	موافق	محايد	موافق	موافق	محايد	غير موافق	محايد	موافق	موافق
2023-12-19 10:28:15	نعم	محايد	موافق	محايد	موافق	موافق	موافق	موافق	محايد	موافق	محايد	غير موافق	غير موافق	موافق	غير موافق	موافق	موافق	موافق	غير موافق	موافق	موافق	موافق	محايد	غير موافق	محايد	موافق	غير موافق	غير موافق	موافق	محايد	محايد	موافق	غير موافق	غير موافق	موافق	غير موافق	موافق	موافق	موافق	محايد	غير موافق	موافق	موافق	موافق
2023-12-19 11:13:29	نعم	غير موافق	غير موافق	محايد	غير موافق	محايد	محايد	محايد	محايد	محايد	موافق	غير موافق	غير موافق	غير موافق	محايد	محايد	محايد	محايد	محايد	غير موافق	موافق	موافق	موافق	غير موافق	محايد	موافق	غير موافق	غير موافق	موافق	موافق	موافق	موافق	غير موافق	غير موافق	غير موافق	غير موافق	محايد	محايد	موافق	غير موافق	غير موافق	محايد	موافق	موافق
2023-12-19 11:15:08	نعم	غير موافق	محايد	غير موافق	غير موافق	محايد	غير موافق	غير موافق	غير موافق	محايد	محايد	غير موافق	غير موافق	غير موافق	محايد	غير موافق	غير موافق	محايد	محايد	غير موافق	موافق	موافق	موافق	محايد	موافق	موافق	غير موافق	غير موافق	موافق	غير موافق	محايد	موافق	غير موافق	غير موافق	غير موافق	غير موافق	غير موافق	محايد	موافق	موافق	غير موافق	موافق	موافق	موافق
2023-12-19 11:20:06	نعم	محايد	محايد	موافق	غير موافق	موافق	موافق	موافق	موافق	موافق	موافق	غير موافق	غير موافق	غير موافق	موافق	موافق	غير موافق	محايد	موافق	غير موافق	موافق	موافق	محايد	محايد	موافق	موافق	غير موافق	غير موافق	موافق	غير موافق	موافق	موافق	غير موافق	غير موافق	موافق	غير موافق	محايد	موافق	موافق	غير موافق	محايد	محايد	محايد	محايد
2023-12-19 11:36:45	نعم	موافق	موافق	محايد	محايد	موافق	موافق	موافق	موافق	موافق	موافق	غير موافق	غير موافق	موافق	غير موافق	غير موافق	موافق	موافق	موافق	محايد	موافق	موافق	غير موافق	غير موافق	محايد	موافق	غير موافق	غير موافق	موافق	موافق	موافق	موافق	غير موافق	موافق	موافق	موافق	محايد	موافق	موافق	غير موافق	محايد	محايد	محايد	محايد
2023-12-19 11:52:47	نعم	غير موافق	غير موافق	غير موافق	غير موافق	غير موافق	غير موافق	محايد	موافق	موافق	موافق	غير موافق	غير موافق	محايد	غير موافق	غير موافق	محايد	محايد	موافق	غير موافق	موافق	موافق	موافق	موافق	موافق	موافق	موافق	غير موافق	موافق	غير موافق	موافق	موافق	غير موافق	موافق	موافق	محايد	غير موافق	موافق	موافق	غير موافق	غير موافق	غير موافق	موافق	موافق
2023-12-19 12:14:49	نعم	محايد	محايد	محايد	غير موافق	محايد	محايد	محايد	محايد	محايد	موافق	غير موافق	غير موافق	محايد	غير موافق	غير موافق	محايد	غير موافق	محايد	غير موافق	محايد	محايد	محايد	محايد	موافق	موافق	محايد	غير موافق	غير موافق	غير موافق	محايد	موافق	غير موافق	غير موافق	موافق	موافق	موافق	موافق	موافق	موافق	موافق	محايد	محايد	موافق
2023-12-19 13:09:43	نعم	غير موافق	موافق	موافق	محايد	موافق	موافق	موافق	غير موافق	موافق	غير موافق	غير موافق	غير موافق	موافق	غير موافق	غير موافق	موافق	محايد	غير موافق	محايد	موافق	موافق	غير موافق	موافق	موافق	موافق	غير موافق	محايد	موافق	موافق	موافق	موافق	غير موافق	غير موافق	موافق	محايد	موافق	موافق	موافق	غير موافق	غير موافق	غير موافق	موافق	موافق
2023-12-19 14:23:55	نعم	غير موافق	غير موافق	محايد	غير موافق	محايد	محايد	غير موافق	محايد	غير موافق	موافق	غير موافق	غير موافق	غير موافق	محايد	محايد	محايد	محايد	غير موافق	غير موافق	محايد	محايد	محايد	موافق	موافق	موافق	محايد	غير موافق	موافق	غير موافق	غير موافق	محايد	محايد	غير موافق	محايد	غير موافق	محايد	محايد	محايد	غير موافق	غير موافق	غير موافق	محايد	موافق
2023-12-19 14:43:14	نعم	محايد	محايد	غير موافق	غير موافق	غير موافق	محايد	محايد	محايد	محايد	محايد	غير موافق	غير موافق	غير موافق	محايد	غير موافق	موافق	غير موافق	موافق	غير موافق	موافق	غير موافق	موافق	موافق	موافق	موافق	محايد	غير موافق	محايد	غير موافق	غير موافق	موافق	غير موافق	غير موافق	غير موافق	غير موافق	غير موافق	محايد	موافق	محايد	غير موافق	محايد	موافق	موافق
2023-12-19 14:53:28	نعم	موافق	محايد	غير موافق	موافق	موافق	غير موافق	غير موافق	موافق	موافق	غير موافق	موافق	غير موافق	محايد	غير موافق	غير موافق	غير موافق	غير موافق	غير موافق	موافق	موافق	موافق	غير موافق	غير موافق	موافق	موافق	غير موافق	غير موافق	موافق	غير موافق	غير موافق	موافق	غير موافق	محايد	موافق	موافق	غير موافق	موافق	موافق	غير موافق	غير موافق	غير موافق	موافق	موافق
2023-12-19 15:07:44	نعم	موافق	غير موافق	غير موافق	موافق	موافق	محايد	محايد	موافق	موافق	موافق	غير موافق	غير موافق	موافق	غير موافق	غير موافق	موافق	موافق	محايد	غير موافق	محايد	موافق	محايد	موافق	موافق	موافق	موافق	غير موافق	موافق	غير موافق	موافق	موافق	غير موافق	غير موافق	موافق	موافق	موافق	موافق	موافق	غير موافق	غير موافق	غير موافق	موافق	موافق
2023-12-19 15:54:56	نعم	غير موافق	غير موافق	غير موافق	غير موافق	محايد	محايد	موافق	محايد	موافق	موافق	غير موافق	غير موافق	غير موافق	موافق	موافق	غير موافق	محايد	غير موافق	غير موافق	غير موافق	موافق	موافق	غير موافق	محايد	موافق	غير موافق	غير موافق	غير موافق	غير موافق	غير موافق	موافق	غير موافق	غير موافق	غير موافق	غير موافق	موافق	غير موافق	غير موافق	غير موافق	غير موافق	موافق	موافق	موافق
2023-12-19 16:06:30	نعم	موافق	موافق	غير موافق	غير موافق	غير موافق	موافق	موافق	موافق	موافق	موافق	غير موافق	غير موافق	موافق	غير موافق	غير موافق	غير موافق	موافق	موافق	محايد	غير موافق	موافق	غير موافق	غير موافق	غير موافق	موافق	غير موافق	غير موافق	غير موافق	موافق	موافق	موافق	غير موافق	محايد	موافق	غير موافق	غير موافق	غير موافق	موافق	غير موافق	موافق	موافق	موافق	موافق
2023-12-19 16:43:05	نعم	غير موافق	محايد	محايد	غير موافق	موافق	غير موافق	موافق	محايد	موافق	موافق	محايد	محايد	محايد	محايد	محايد	محايد	موافق	محايد	محايد	محايد	موافق	موافق	محايد	موافق	موافق	محايد	غير موافق	محايد	غير موافق	محايد	موافق	غير موافق	محايد	غير موافق	موافق	موافق	موافق	موافق	غير موافق	محايد	محايد	محايد	محايد
2023-12-19 18:04:54	نعم	محايد	موافق	غير موافق	محايد	موافق	غير موافق	موافق	موافق	محايد	موافق	غير موافق	غير موافق	موافق	غير موافق	محايد	موافق	محايد	غير موافق	غير موافق	موافق	موافق	محايد	غير موافق	موافق	موافق	غير موافق	غير موافق	غير موافق	غير موافق	موافق	موافق	غير موافق	موافق	موافق	غير موافق	موافق	موافق	موافق	غير موافق	غير موافق	محايد	موافق	موافق
2023-12-19 18:07:38	نعم	غير موافق	غير موافق	موافق	غير موافق	محايد	موافق	موافق	محايد	محايد	محايد	غير موافق	غير موافق	غير موافق	محايد	موافق	موافق	موافق	غير موافق	غير موافق	موافق	غير موافق	موافق	غير موافق	محايد	موافق	غير موافق	غير موافق	موافق	غير موافق	غير موافق	موافق	غير موافق	غير موافق	موافق	غير موافق	غير موافق	موافق	موافق	غير موافق	غير موافق	غير موافق	موافق	محايد
2023-12-19 18:17:44	نعم	غير موافق	غير موافق	غير موافق	موافق	محايد	غير موافق	محايد	محايد	موافق	موافق	غير موافق	غير موافق	محايد	محايد	موافق	موافق	موافق	غير موافق	محايد	موافق	محايد	موافق	غير موافق	موافق	موافق	غير موافق	غير موافق	محايد	غير موافق	محايد	موافق	غير موافق	غير موافق	موافق	غير موافق	غير موافق	محايد	موافق	محايد	غير موافق	موافق	موافق	موافق
2023-12-19 18:19:14	نعم	غير موافق	غير موافق	غير موافق	غير موافق	غير موافق	غير موافق	غير موافق	غير موافق	غير موافق	غير موافق	غير موافق	غير موافق	غير موافق	موافق	غير موافق	غير موافق	غير موافق	غير موافق	غير موافق	غير موافق	غير موافق	موافق	غير موافق	غير موافق	محايد	غير موافق	غير موافق	غير موافق	غير موافق	غير موافق	محايد	غير موافق	غير موافق	غير موافق	غير موافق	غير موافق	غير موافق	موافق	موافق	غير موافق	موافق	موافق	موافق
2023-12-19 18:25:07	نعم	غير موافق	غير موافق	غير موافق	غير موافق	موافق	غير موافق	موافق	موافق	محايد	موافق	غير موافق	غير موافق	محايد	محايد	موافق	موافق	محايد	محايد	غير موافق	موافق	محايد	موافق	موافق	موافق	موافق	غير موافق	موافق	موافق	محايد	محايد	موافق	غير موافق	غير موافق	موافق	غير موافق	غير موافق	غير موافق	غير موافق	غير موافق	غير موافق	محايد	محايد	محايد
2023-12-19 18:27:10	نعم	غير موافق	محايد	غير موافق	غير موافق	محايد	غير موافق	غير موافق	غير موافق	موافق	محايد	غير موافق	غير موافق	محايد	غير موافق	موافق	محايد	محايد	غير موافق	غير موافق	موافق	موافق	محايد	موافق	موافق	موافق	محايد	غير موافق	محايد	غير موافق	غير موافق	موافق	غير موافق	غير موافق	موافق	غير موافق	محايد	موافق	موافق	محايد	غير موافق	موافق	موافق	موافق
2023-12-19 18:27:14	نعم	غير موافق	غير موافق	موافق	غير موافق	غير موافق	موافق	موافق	موافق	محايد	محايد	غير موافق	غير موافق	غير موافق	محايد	غير موافق	موافق	غير موافق	موافق	غير موافق	موافق	غير موافق	موافق	غير موافق	غير موافق	موافق	محايد	غير موافق	موافق	غير موافق	غير موافق	موافق	غير موافق	غير موافق	غير موافق	محايد	محايد	محايد	موافق	محايد	محايد	محايد	محايد	محايد
2023-12-19 18:37:32	نعم	موافق	موافق	موافق	محايد	موافق	موافق	موافق	موافق	موافق	محايد	غير موافق	غير موافق	موافق	غير موافق	غير موافق	موافق	محايد	موافق	غير موافق	محايد	موافق	غير موافق	موافق	موافق	موافق	غير موافق	غير موافق	موافق	موافق	موافق	موافق	غير موافق	غير موافق	محايد	غير موافق	غير موافق	موافق	محايد	موافق	موافق	محايد	موافق	موافق
2023-12-19 18:40:48	نعم	محايد	محايد	محايد	محايد	محايد	غير موافق	موافق	موافق	موافق	موافق	غير موافق	غير موافق	محايد	غير موافق	غير موافق	غير موافق	محايد	محايد	موافق	موافق	موافق	غير موافق	غير موافق	موافق	موافق	غير موافق	غير موافق	موافق	غير موافق	محايد	موافق	غير موافق	غير موافق	موافق	محايد	غير موافق	موافق	موافق	موافق	غير موافق	موافق	موافق	موافق
2023-12-19 18:41:02	نعم	غير موافق	غير موافق	غير موافق	غير موافق	غير موافق	غير موافق	غير موافق	غير موافق	غير موافق	موافق	غير موافق	غير موافق	غير موافق	موافق	محايد	غير موافق	غير موافق	موافق	محايد	موافق	غير موافق	موافق	محايد	محايد	محايد	محايد	محايد	محايد	محايد	محايد	محايد	محايد	محايد	محايد	محايد	محايد	محايد	محايد	محايد	محايد	محايد	محايد	محايد
2023-12-19 18:43:52	نعم	موافق	موافق	غير موافق	محايد	موافق	غير موافق	محايد	محايد	موافق	موافق	غير موافق	غير موافق	موافق	غير موافق	موافق	موافق	موافق	غير موافق	غير موافق	موافق	موافق	موافق	غير موافق	موافق	موافق	غير موافق	غير موافق	موافق	غير موافق	موافق	موافق	غير موافق	غير موافق	موافق	غير موافق	غير موافق	موافق	موافق	موافق	موافق	موافق	غير موافق	موافق
2023-12-19 18:55:25	نعم	محايد	محايد	محايد	غير موافق	محايد	محايد	غير موافق	محايد	موافق	موافق	غير موافق	غير موافق	محايد	محايد	غير موافق	غير موافق	محايد	موافق	غير موافق	موافق	موافق	موافق	موافق	موافق	موافق	محايد	غير موافق	محايد	غير موافق	محايد	موافق	غير موافق	محايد	موافق	غير موافق	موافق	موافق	موافق	موافق	غير موافق	موافق	موافق	موافق
2023-12-19 19:00:07	نعم	موافق	موافق	محايد	محايد	محايد	محايد	محايد	محايد	موافق	موافق	غير موافق	غير موافق	موافق	غير موافق	غير موافق	موافق	غير موافق	موافق	غير موافق	موافق	موافق	غير موافق	موافق	موافق	موافق	غير موافق	غير موافق	موافق	غير موافق	محايد	محايد	محايد	غير موافق	غير موافق	غير موافق	موافق	محايد	موافق	غير موافق	غير موافق	موافق	موافق	موافق
2023-12-19 19:22:01	نعم	غير موافق	غير موافق	غير موافق	غير موافق	غير موافق	غير موافق	محايد	غير موافق	محايد	موافق	غير موافق	غير موافق	غير موافق	موافق	موافق	غير موافق	محايد	غير موافق	محايد	محايد	محايد	موافق	موافق	موافق	موافق	غير موافق	محايد	موافق	غير موافق	محايد	موافق	غير موافق	غير موافق	موافق	غير موافق	محايد	محايد	موافق	موافق	غير موافق	موافق	موافق	موافق
2023-12-19 19:28:39	نعم	غير موافق	غير موافق	غير موافق	غير موافق	غير موافق	غير موافق	محايد	محايد	محايد	محايد	غير موافق	غير موافق	غير موافق	محايد	محايد	غير موافق	غير موافق	محايد	غير موافق	محايد	محايد	موافق	محايد	محايد	محايد	محايد	محايد	محايد	محايد	محايد	محايد	محايد	محايد	محايد	محايد	محايد	محايد	محايد	محايد	محايد	محايد	محايد	محايد
2023-12-19 19:30:50	نعم	موافق	موافق	غير موافق	موافق	موافق	محايد	محايد	موافق	موافق	محايد	غير موافق	غير موافق	موافق	غير موافق	غير موافق	موافق	موافق	موافق	غير موافق	غير موافق	موافق	غير موافق	موافق	موافق	موافق	محايد	غير موافق	موافق	غير موافق	موافق	موافق	غير موافق	محايد	موافق	غير موافق	موافق	موافق	موافق	موافق	محايد	محايد	غير موافق	موافق
2023-12-19 19:50:44	نعم	غير موافق	غير موافق	موافق	غير موافق	محايد	موافق	محايد	موافق	موافق	محايد	غير موافق	غير موافق	غير موافق	موافق	غير موافق	محايد	محايد	موافق	محايد	محايد	محايد	موافق	غير موافق	موافق	موافق	غير موافق	غير موافق	غير موافق	غير موافق	محايد	موافق	غير موافق	غير موافق	غير موافق	غير موافق	موافق	موافق	موافق	غير موافق	غير موافق	غير موافق	موافق	موافق
2023-12-19 19:51:41	نعم	محايد	موافق	غير موافق	غير موافق	غير موافق	غير موافق	موافق	موافق	موافق	موافق	غير موافق	غير موافق	موافق	محايد	غير موافق	محايد	غير موافق	محايد	غير موافق	موافق	موافق	غير موافق	محايد	غير موافق	موافق	غير موافق	غير موافق	موافق	غير موافق	موافق	موافق	غير موافق	غير موافق	غير موافق	غير موافق	موافق	محايد	موافق	محايد	محايد	محايد	محايد	موافق
2023-12-19 19:55:07	نعم	موافق	موافق	غير موافق	موافق	موافق	موافق	غير موافق	موافق	موافق	غير موافق	غير موافق	غير موافق	موافق	محايد	محايد	محايد	موافق	موافق	محايد	موافق	موافق	محايد	موافق	غير موافق	موافق	محايد	موافق	موافق	غير موافق	موافق	موافق	محايد	موافق	غير موافق	محايد	محايد	موافق	موافق	غير موافق	محايد	موافق	موافق	موافق
2023-12-19 19:55:20	نعم	موافق	موافق	موافق	موافق	موافق	موافق	محايد	موافق	موافق	موافق	غير موافق	غير موافق	موافق	غير موافق	غير موافق	موافق	محايد	غير موافق	غير موافق	غير موافق	موافق	غير موافق	غير موافق	غير موافق	موافق	غير موافق	غير موافق	موافق	موافق	موافق	موافق	غير موافق	غير موافق	موافق	غير موافق	غير موافق	موافق	موافق	محايد	محايد	محايد	موافق	موافق
2023-12-19 19:57:31	نعم	موافق	موافق	غير موافق	موافق	محايد	غير موافق	غير موافق	غير موافق	موافق	محايد	غير موافق	غير موافق	موافق	غير موافق	غير موافق	غير موافق	محايد	موافق	محايد	موافق	موافق	غير موافق	غير موافق	محايد	موافق	محايد	محايد	موافق	غير موافق	غير موافق	موافق	موافق	محايد	موافق	موافق	محايد	موافق	موافق	موافق	غير موافق	موافق	موافق	موافق
2023-12-19 19:57:53	نعم	محايد	موافق	غير موافق	محايد	محايد	موافق	محايد	غير موافق	موافق	موافق	غير موافق	غير موافق	موافق	غير موافق	غير موافق	موافق	محايد	غير موافق	محايد	محايد	محايد	غير موافق	محايد	محايد	موافق	موافق	موافق	موافق	موافق	موافق	موافق	محايد	محايد	محايد	محايد	محايد	محايد	محايد	محايد	محايد	محايد	محايد	محايد
2023-12-19 20:03:04	نعم	موافق	موافق	موافق	غير موافق	محايد	موافق	موافق	موافق	موافق	غير موافق	موافق	غير موافق	محايد	غير موافق	غير موافق	موافق	موافق	غير موافق	غير موافق	موافق	موافق	محايد	غير موافق	موافق	موافق	محايد	غير موافق	موافق	غير موافق	محايد	موافق	غير موافق	غير موافق	موافق	غير موافق	محايد	موافق	موافق	محايد	غير موافق	موافق	موافق	موافق
2023-12-19 20:04:49	نعم	محايد	موافق	موافق	غير موافق	محايد	موافق	محايد	موافق	محايد	موافق	غير موافق	موافق	موافق	غير موافق	موافق	موافق	موافق	غير موافق	موافق	محايد	موافق	موافق	موافق	موافق	غير موافق	غير موافق	موافق	موافق	موافق	موافق	موافق	موافق	موافق	موافق	غير موافق	غير موافق	موافق	موافق	موافق	موافق	موافق	موافق	موافق
2023-12-19 20:08:45	نعم	غير موافق	غير موافق	غير موافق	غير موافق	موافق	محايد	موافق	موافق	موافق	موافق	غير موافق	غير موافق	غير موافق	محايد	محايد	موافق	محايد	موافق	محايد	موافق	موافق	غير موافق	محايد	محايد	محايد	محايد	محايد	محايد	محايد	محايد	محايد	محايد	محايد	محايد	محايد	محايد	محايد	محايد	محايد	محايد	محايد	محايد	محايد
2023-12-19 20:15:17	نعم	موافق	محايد	غير موافق	غير موافق	موافق	محايد	موافق	محايد	موافق	غير موافق	غير موافق	غير موافق	موافق	محايد	غير موافق	غير موافق	غير موافق	محايد	غير موافق	موافق	موافق	غير موافق	غير موافق	موافق	موافق	غير موافق	غير موافق	موافق	غير موافق	موافق	موافق	غير موافق	غير موافق	غير موافق	محايد	محايد	موافق	موافق	موافق	موافق	موافق	موافق	موافق
2023-12-19 20:15:24	نعم	محايد	موافق	غير موافق	موافق	موافق	موافق	غير موافق	موافق	موافق	محايد	محايد	غير موافق	موافق	غير موافق	غير موافق	موافق	محايد	موافق	محايد	غير موافق	موافق	محايد	موافق	محايد	غير موافق	غير موافق	غير موافق	غير موافق	غير موافق	غير موافق	غير موافق	موافق	محايد	موافق	موافق	غير موافق	محايد	غير موافق	موافق	موافق	محايد	موافق	غير موافق
2023-12-19 20:17:54	نعم	موافق	موافق	غير موافق	موافق	موافق	غير موافق	غير موافق	محايد	موافق	محايد	غير موافق	غير موافق	موافق	غير موافق	محايد	محايد	محايد	محايد	غير موافق	موافق	موافق	محايد	غير موافق	محايد	موافق	غير موافق	غير موافق	موافق	غير موافق	محايد	موافق	غير موافق	غير موافق	غير موافق	محايد	محايد	موافق	موافق	محايد	غير موافق	محايد	موافق	محايد
2023-12-19 20:18:49	نعم	موافق	موافق	محايد	موافق	موافق	موافق	محايد	محايد	موافق	موافق	غير موافق	غير موافق	موافق	غير موافق	غير موافق	محايد	غير موافق	موافق	محايد	موافق	موافق	غير موافق	غير موافق	موافق	موافق	غير موافق	غير موافق	موافق	غير موافق	موافق	موافق	غير موافق	غير موافق	موافق	غير موافق	غير موافق	موافق	موافق	موافق	غير موافق	موافق	موافق	موافق
2023-12-19 20:53:36	نعم	موافق	موافق	موافق	غير موافق	محايد	محايد	محايد	محايد	موافق	موافق	غير موافق	غير موافق	موافق	محايد	غير موافق	موافق	موافق	غير موافق	محايد	موافق	موافق	غير موافق	غير موافق	موافق	موافق	محايد	غير موافق	موافق	محايد	محايد	موافق	غير موافق	محايد	محايد	محايد	محايد	محايد	موافق	غير موافق	محايد	غير موافق	غير موافق	محايد
2023-12-19 21:11:32	نعم	موافق	موافق	محايد	موافق	موافق	محايد	محايد	محايد	موافق	موافق	موافق	غير موافق	موافق	محايد	غير موافق	محايد	موافق	محايد	محايد	موافق	موافق	غير موافق	محايد	محايد	موافق	محايد	غير موافق	موافق	غير موافق	محايد	موافق	غير موافق	غير موافق	موافق	غير موافق	غير موافق	محايد	موافق	محايد	محايد	محايد	موافق	موافق
2023-12-19 21:14:05	نعم	موافق	موافق	غير موافق	موافق	موافق	محايد	محايد	غير موافق	موافق	موافق	غير موافق	غير موافق	موافق	غير موافق	غير موافق	موافق	موافق	غير موافق	غير موافق	موافق	موافق	غير موافق	محايد	غير موافق	موافق	موافق	غير موافق	موافق	محايد	موافق	موافق	غير موافق	محايد	موافق	غير موافق	غير موافق	موافق	موافق	غير موافق	محايد	موافق	موافق	موافق
2023-12-19 21:16:36	نعم	موافق	موافق	موافق	موافق	موافق	غير موافق	محايد	محايد	موافق	موافق	غير موافق	غير موافق	موافق	غير موافق	غير موافق	محايد	موافق	موافق	غير موافق	موافق	موافق	غير موافق	غير موافق	موافق	موافق	موافق	غير موافق	موافق	غير موافق	محايد	موافق	غير موافق	غير موافق	موافق	غير موافق	غير موافق	موافق	محايد	غير موافق	غير موافق	غير موافق	غير موافق	موافق
2023-12-19 21:22:11	لا
2023-12-19 21:22:59	نعم	موافق	موافق	غير موافق	غير موافق	موافق	موافق	محايد	موافق	موافق	موافق	محايد	محايد	موافق	غير موافق	محايد	غير موافق	محايد	غير موافق	موافق	محايد	موافق	غير موافق	غير موافق	محايد	موافق	محايد	موافق	موافق	غير موافق	محايد	محايد	غير موافق	محايد	موافق	موافق	موافق	موافق	موافق	محايد	موافق	محايد	موافق	موافق
2023-12-19 21:26:13	نعم	غير موافق	غير موافق	غير موافق	غير موافق	غير موافق	غير موافق	موافق	موافق	محايد	موافق	غير موافق	غير موافق	غير موافق	محايد	غير موافق	موافق	موافق	محايد	غير موافق	موافق	محايد	موافق	موافق	موافق	موافق	محايد	غير موافق	موافق	غير موافق	غير موافق	موافق	غير موافق	غير موافق	موافق	محايد	موافق	موافق	موافق	غير موافق	غير موافق	غير موافق	موافق	موافق
2023-12-19 21:30:06	نعم	غير موافق	غير موافق	موافق	محايد	غير موافق	موافق	موافق	موافق	موافق	موافق	غير موافق	غير موافق	غير موافق	محايد	محايد	محايد	محايد	محايد	غير موافق	موافق	محايد	موافق	محايد	موافق	موافق	محايد	غير موافق	موافق	محايد	محايد	موافق	غير موافق	محايد	محايد	غير موافق	محايد	محايد	موافق	محايد	محايد	محايد	موافق	موافق
2023-12-19 21:39:14	نعم	محايد	موافق	محايد	غير موافق	موافق	موافق	موافق	موافق	موافق	غير موافق	غير موافق	غير موافق	موافق	محايد	غير موافق	محايد	محايد	موافق	غير موافق	موافق	موافق	محايد	غير موافق	محايد	موافق	غير موافق	غير موافق	موافق	غير موافق	محايد	موافق	غير موافق	غير موافق	غير موافق	غير موافق	موافق	موافق	موافق	محايد	غير موافق	محايد	موافق	موافق
2023-12-19 21:44:56	نعم	غير موافق	غير موافق	محايد	غير موافق	غير موافق	محايد	موافق	محايد	محايد	غير موافق	غير موافق	محايد	غير موافق	محايد	موافق	غير موافق	محايد	غير موافق	محايد	محايد	محايد	غير موافق	غير موافق	موافق	موافق	محايد	غير موافق	محايد	غير موافق	غير موافق	موافق	محايد	محايد	محايد	غير موافق	غير موافق	غير موافق	موافق	محايد	غير موافق	محايد	محايد	موافق
2023-12-19 21:46:46	نعم	غير موافق	غير موافق	غير موافق	غير موافق	محايد	غير موافق	محايد	محايد	غير موافق	موافق	محايد	غير موافق	غير موافق	محايد	غير موافق	غير موافق	محايد	غير موافق	غير موافق	محايد	غير موافق	غير موافق	غير موافق	غير موافق	موافق	محايد	غير موافق	غير موافق	غير موافق	غير موافق	موافق	غير موافق	غير موافق	محايد	غير موافق	غير موافق	غير موافق	غير موافق	غير موافق	غير موافق	غير موافق	غير موافق	محايد
2023-12-19 21:58:22	نعم	موافق	موافق	غير موافق	محايد	موافق	محايد	موافق	غير موافق	موافق	غير موافق	غير موافق	غير موافق	موافق	محايد	محايد	موافق	موافق	محايد	غير موافق	موافق	موافق	محايد	موافق	موافق	موافق	غير موافق	غير موافق	موافق	محايد	موافق	موافق	غير موافق	محايد	غير موافق	موافق	محايد	موافق	موافق	محايد	محايد	محايد	موافق	موافق
2023-12-19 21:59:36	نعم	موافق	غير موافق	غير موافق	موافق	موافق	غير موافق	موافق	موافق	موافق	غير موافق	غير موافق	غير موافق	موافق	غير موافق	غير موافق	موافق	موافق	موافق	محايد	موافق	موافق	محايد	موافق	موافق	موافق	موافق	غير موافق	موافق	موافق	موافق	موافق	غير موافق	موافق	موافق	موافق	غير موافق	موافق	موافق	غير موافق	محايد	محايد	محايد	موافق
2023-12-19 22:05:47	نعم	غير موافق	غير موافق	غير موافق	غير موافق	غير موافق	غير موافق	غير موافق	غير موافق	غير موافق	موافق	غير موافق	غير موافق	غير موافق	موافق	غير موافق	غير موافق	غير موافق	غير موافق	غير موافق	غير موافق	غير موافق	غير موافق	غير موافق	غير موافق	غير موافق	غير موافق	غير موافق	غير موافق	غير موافق	غير موافق	غير موافق	موافق	غير موافق	موافق	غير موافق	غير موافق	محايد	غير موافق	محايد	غير موافق	غير موافق	موافق	موافق
2023-12-19 22:09:07	نعم	محايد	موافق	غير موافق	محايد	موافق	موافق	غير موافق	غير موافق	موافق	غير موافق	غير موافق	غير موافق	محايد	غير موافق	غير موافق	موافق	غير موافق	موافق	غير موافق	موافق	موافق	غير موافق	غير موافق	غير موافق	موافق	غير موافق	غير موافق	موافق	غير موافق	موافق	موافق	غير موافق	غير موافق	غير موافق	غير موافق	موافق	موافق	موافق	غير موافق	غير موافق	موافق	موافق	موافق
2023-12-19 22:12:34	نعم	محايد	محايد	غير موافق	محايد	غير موافق	غير موافق	محايد	غير موافق	غير موافق	موافق	غير موافق	غير موافق	محايد	محايد	غير موافق	غير موافق	موافق	محايد	غير موافق	موافق	موافق	محايد	محايد	محايد	موافق	محايد	غير موافق	موافق	غير موافق	غير موافق	موافق	غير موافق	محايد	موافق	موافق	محايد	موافق	موافق	محايد	محايد	موافق	غير موافق	موافق
2023-12-19 22:17:06	نعم	موافق	موافق	غير موافق	غير موافق	موافق	موافق	محايد	موافق	موافق	موافق	غير موافق	غير موافق	موافق	محايد	غير موافق	غير موافق	محايد	غير موافق	محايد	محايد	موافق	موافق	محايد	موافق	موافق	غير موافق	غير موافق	موافق	موافق	موافق	موافق	غير موافق	غير موافق	موافق	محايد	محايد	موافق	موافق	موافق	محايد	موافق	محايد	موافق
2023-12-19 22:23:50	نعم	محايد	موافق	غير موافق	غير موافق	محايد	محايد	غير موافق	محايد	موافق	موافق	غير موافق	محايد	محايد	غير موافق	محايد	موافق	موافق	محايد	محايد	موافق	موافق	محايد	غير موافق	غير موافق	موافق	غير موافق	محايد	موافق	محايد	محايد	موافق	غير موافق	موافق	موافق	محايد	موافق	موافق	موافق	موافق	موافق	موافق	موافق	موافق
2023-12-19 22:26:13	نعم	محايد	محايد	غير موافق	غير موافق	موافق	محايد	غير موافق	محايد	موافق	موافق	غير موافق	غير موافق	موافق	محايد	غير موافق	غير موافق	موافق	غير موافق	غير موافق	موافق	موافق	محايد	غير موافق	موافق	موافق	محايد	محايد	موافق	موافق	موافق	موافق	غير موافق	محايد	محايد	غير موافق	موافق	موافق	موافق	غير موافق	غير موافق	غير موافق	موافق	موافق
2023-12-19 22:26:18	نعم	موافق	موافق	محايد	موافق	موافق	موافق	موافق	موافق	موافق	غير موافق	غير موافق	غير موافق	موافق	غير موافق	غير موافق	موافق	موافق	محايد	غير موافق	محايد	موافق	محايد	موافق	موافق	موافق	غير موافق	غير موافق	موافق	غير موافق	موافق	موافق	غير موافق	غير موافق	موافق	موافق	موافق	موافق	موافق	محايد	محايد	غير موافق	غير موافق	موافق
2023-12-19 22:26:41	نعم	محايد	محايد	غير موافق	محايد	محايد	محايد	موافق	محايد	موافق	موافق	موافق	غير موافق	محايد	موافق	موافق	موافق	محايد	محايد	غير موافق	موافق	محايد	موافق	غير موافق	موافق	موافق	موافق	غير موافق	محايد	غير موافق	محايد	موافق	محايد	غير موافق	موافق	غير موافق	غير موافق	موافق	موافق	محايد	غير موافق	غير موافق	موافق	موافق
2023-12-19 22:34:29	نعم	موافق	محايد	غير موافق	موافق	موافق	محايد	غير موافق	محايد	موافق	موافق	غير موافق	غير موافق	موافق	محايد	غير موافق	موافق	موافق	محايد	غير موافق	موافق	موافق	غير موافق	غير موافق	محايد	موافق	محايد	غير موافق	موافق	محايد	محايد	موافق	غير موافق	غير موافق	محايد	غير موافق	غير موافق	موافق	موافق	محايد	محايد	موافق	موافق	موافق
2023-12-19 22:35:28	نعم	موافق	موافق	غير موافق	موافق	موافق	غير موافق	غير موافق	غير موافق	موافق	موافق	غير موافق	غير موافق	موافق	غير موافق	غير موافق	موافق	محايد	غير موافق	محايد	موافق	موافق	محايد	موافق	موافق	موافق	محايد	غير موافق	محايد	غير موافق	غير موافق	موافق	غير موافق	غير موافق	موافق	غير موافق	غير موافق	محايد	موافق	محايد	محايد	موافق	موافق	موافق
2023-12-19 22:36:08	نعم	محايد	محايد	محايد	غير موافق	محايد	محايد	محايد	محايد	موافق	محايد	محايد	محايد	محايد	محايد	موافق	محايد	محايد	محايد	محايد	محايد	محايد	محايد	محايد	محايد	محايد	محايد	محايد	محايد	محايد	محايد	محايد	محايد	محايد	محايد	محايد	محايد	محايد	محايد	محايد	محايد	محايد	محايد	محايد
2023-12-19 22:56:38	نعم	غير موافق	غير موافق	غير موافق	غير موافق	محايد	غير موافق	موافق	موافق	موافق	موافق	غير موافق	غير موافق	غير موافق	غير موافق	محايد	موافق	محايد	محايد	غير موافق	موافق	محايد	موافق	محايد	موافق	موافق	محايد	غير موافق	موافق	غير موافق	محايد	موافق	غير موافق	غير موافق	موافق	غير موافق	غير موافق	محايد	موافق	موافق	محايد	غير موافق	غير موافق	محايد
2023-12-19 22:59:51	نعم	محايد	محايد	غير موافق	غير موافق	محايد	غير موافق	غير موافق	غير موافق	محايد	موافق	غير موافق	غير موافق	غير موافق	محايد	موافق	موافق	موافق	موافق	محايد	موافق	موافق	محايد	غير موافق	موافق	موافق	محايد	غير موافق	موافق	غير موافق	موافق	موافق	غير موافق	غير موافق	موافق	غير موافق	غير موافق	محايد	موافق	محايد	غير موافق	موافق	موافق	موافق
2023-12-20 00:04:47	نعم	محايد	محايد	غير موافق	محايد	محايد	محايد	غير موافق	غير موافق	محايد	محايد	غير موافق	غير موافق	محايد	محايد	غير موافق	محايد	غير موافق	محايد	محايد	محايد	محايد	موافق	محايد	محايد	محايد	محايد	محايد	محايد	محايد	محايد	محايد	محايد	محايد	محايد	محايد	محايد	محايد	محايد	محايد	محايد	محايد	محايد	محايد
2023-12-20 00:40:16	نعم	محايد	محايد	غير موافق	غير موافق	غير موافق	غير موافق	محايد	غير موافق	غير موافق	غير موافق	غير موافق	غير موافق	غير موافق	محايد	غير موافق	موافق	موافق	محايد	غير موافق	غير موافق	محايد	موافق	غير موافق	موافق	موافق	موافق	موافق	موافق	غير موافق	محايد	موافق	موافق	محايد	موافق	غير موافق	موافق	محايد	موافق	موافق	محايد	موافق	غير موافق	موافق
2023-12-20 00:48:11	نعم	محايد	موافق	محايد	موافق	موافق	محايد	محايد	موافق	موافق	موافق	غير موافق	غير موافق	محايد	غير موافق	محايد	محايد	محايد	غير موافق	موافق	غير موافق	موافق	موافق	موافق	موافق	موافق	غير موافق	محايد	محايد	موافق	موافق	موافق	غير موافق	غير موافق	موافق	محايد	محايد	موافق	موافق	محايد	غير موافق	محايد	موافق	موافق
2023-12-20 01:32:28	نعم	موافق	موافق	محايد	غير موافق	غير موافق	غير موافق	محايد	غير موافق	محايد	محايد	غير موافق	غير موافق	موافق	محايد	محايد	موافق	موافق	محايد	غير موافق	موافق	موافق	محايد	موافق	موافق	موافق	غير موافق	غير موافق	موافق	محايد	محايد	موافق	محايد	غير موافق	غير موافق	غير موافق	غير موافق	محايد	موافق	موافق	غير موافق	موافق	موافق	موافق
2023-12-20 02:52:40	نعم	موافق	موافق	محايد	محايد	موافق	غير موافق	محايد	محايد	موافق	محايد	غير موافق	غير موافق	موافق	غير موافق	غير موافق	موافق	موافق	غير موافق	غير موافق	موافق	موافق	غير موافق	غير موافق	غير موافق	موافق	محايد	موافق	موافق	غير موافق	موافق	موافق	غير موافق	غير موافق	موافق	غير موافق	غير موافق	موافق	موافق	غير موافق	غير موافق	غير موافق	موافق	موافق
2023-12-20 08:57:00	نعم	موافق	موافق	محايد	محايد	غير موافق	غير موافق	موافق	محايد	موافق	موافق	غير موافق	غير موافق	موافق	غير موافق	غير موافق	غير موافق	موافق	غير موافق	محايد	موافق	موافق	محايد	غير موافق	موافق	موافق	غير موافق	موافق	موافق	غير موافق	موافق	موافق	غير موافق	موافق	موافق	محايد	موافق	موافق	موافق	غير موافق	محايد	محايد	موافق	موافق
2023-12-20 08:58:26	نعم	موافق	محايد	محايد	محايد	موافق	غير موافق	موافق	غير موافق	موافق	غير موافق	غير موافق	غير موافق	محايد	محايد	موافق	موافق	محايد	غير موافق	غير موافق	موافق	موافق	محايد	غير موافق	موافق	موافق	غير موافق	غير موافق	موافق	غير موافق	محايد	موافق	غير موافق	غير موافق	موافق	غير موافق	محايد	موافق	موافق	محايد	غير موافق	موافق	موافق	موافق
2023-12-20 09:53:15	نعم	موافق	موافق	غير موافق	موافق	موافق	غير موافق	محايد	غير موافق	موافق	موافق	غير موافق	غير موافق	موافق	محايد	موافق	غير موافق	موافق	موافق	غير موافق	موافق	موافق	موافق	محايد	موافق	موافق	موافق	غير موافق	موافق	موافق	موافق	موافق	محايد	غير موافق	غير موافق	موافق	موافق	موافق	موافق	موافق	موافق	محايد	موافق	موافق
2023-12-20 10:04:21	نعم	محايد	موافق	موافق	غير موافق	محايد	موافق	موافق	غير موافق	موافق	غير موافق	غير موافق	غير موافق	محايد	غير موافق	غير موافق	موافق	محايد	غير موافق	غير موافق	موافق	موافق	محايد	غير موافق	موافق	موافق	غير موافق	محايد	غير موافق	محايد	موافق	موافق	غير موافق	غير موافق	محايد	غير موافق	موافق	موافق	موافق	غير موافق	محايد	محايد	موافق	موافق
2023-12-20 10:06:15	نعم	محايد	محايد	محايد	محايد	محايد	محايد	محايد	محايد	محايد	محايد	غير موافق	غير موافق	محايد	محايد	محايد	محايد	محايد	محايد	محايد	محايد	محايد	محايد	محايد	محايد	محايد	محايد	محايد	محايد	محايد	محايد	موافق	محايد	محايد	محايد	محايد	محايد	محايد	موافق	غير موافق	محايد	غير موافق	محايد	محايد
2023-12-20 10:15:14	نعم	موافق	موافق	غير موافق	محايد	غير موافق	محايد	محايد	موافق	محايد	موافق	غير موافق	غير موافق	موافق	غير موافق	موافق	غير موافق	محايد	محايد	غير موافق	محايد	موافق	غير موافق	غير موافق	موافق	موافق	موافق	غير موافق	موافق	غير موافق	موافق	غير موافق	غير موافق	غير موافق	موافق	غير موافق	محايد	محايد	موافق	موافق	غير موافق	محايد	موافق	موافق
2023-12-20 10:52:38	نعم	محايد	محايد	محايد	محايد	محايد	محايد	محايد	محايد	محايد	محايد	محايد	محايد	محايد	محايد	محايد	محايد	محايد	محايد	محايد	محايد	محايد	محايد	محايد	محايد	محايد	محايد	محايد	محايد	محايد	محايد	محايد	محايد	محايد	محايد	محايد	محايد	محايد	محايد	محايد	محايد	محايد	محايد	محايد
2023-12-20 10:53:01	نعم	موافق	موافق	محايد	غير موافق	موافق	محايد	محايد	محايد	موافق	غير موافق	غير موافق	غير موافق	غير موافق	غير موافق	غير موافق	موافق	موافق	محايد	غير موافق	موافق	موافق	غير موافق	غير موافق	موافق	موافق	غير موافق	غير موافق	موافق	غير موافق	موافق	موافق	غير موافق	غير موافق	غير موافق	محايد	موافق	موافق	موافق	موافق	غير موافق	موافق	موافق	موافق
2023-12-20 10:54:10	نعم	محايد	محايد	موافق	محايد	محايد	محايد	موافق	محايد	موافق	محايد	غير موافق	غير موافق	محايد	غير موافق	غير موافق	محايد	محايد	غير موافق	محايد	موافق	موافق	محايد	محايد	موافق	موافق	محايد	غير موافق	محايد	غير موافق	موافق	موافق	غير موافق	غير موافق	محايد	غير موافق	محايد	محايد	محايد	محايد	غير موافق	موافق	موافق	موافق
2023-12-20 10:54:36	نعم	محايد	محايد	محايد	محايد	محايد	محايد	موافق	محايد	موافق	موافق	غير موافق	غير موافق	محايد	غير موافق	موافق	موافق	محايد	محايد	غير موافق	محايد	محايد	موافق	موافق	موافق	موافق	محايد	محايد	موافق	محايد	محايد	موافق	غير موافق	غير موافق	موافق	محايد	موافق	موافق	موافق	غير موافق	موافق	محايد	موافق	موافق
2023-12-20 10:54:52	نعم	غير موافق	غير موافق	غير موافق	غير موافق	غير موافق	غير موافق	غير موافق	غير موافق	غير موافق	غير موافق	غير موافق	غير موافق	غير موافق	موافق	موافق	غير موافق	غير موافق	غير موافق	غير موافق	موافق	غير موافق	موافق	غير موافق	محايد	موافق	محايد	محايد	غير موافق	غير موافق	غير موافق	موافق	موافق	غير موافق	غير موافق	محايد	محايد	غير موافق	محايد	موافق	غير موافق	غير موافق	محايد	موافق
2023-12-20 10:55:09	نعم	موافق	موافق	محايد	محايد	غير موافق	غير موافق	موافق	غير موافق	موافق	موافق	غير موافق	غير موافق	موافق	موافق	غير موافق	غير موافق	موافق	غير موافق	موافق	موافق	موافق	موافق	موافق	موافق	موافق	موافق	غير موافق	محايد	محايد	محايد	موافق	غير موافق	موافق	موافق	موافق	موافق	غير موافق	موافق	غير موافق	غير موافق	غير موافق	موافق	موافق
2023-12-20 10:55:47	نعم	محايد	محايد	غير موافق	غير موافق	غير موافق	غير موافق	محايد	محايد	محايد	موافق	غير موافق	غير موافق	موافق	موافق	موافق	غير موافق	غير موافق	موافق	محايد	موافق	موافق	موافق	غير موافق	موافق	موافق	غير موافق	محايد	موافق	غير موافق	غير موافق	موافق	غير موافق	غير موافق	محايد	غير موافق	غير موافق	غير موافق	محايد	محايد	غير موافق	موافق	موافق	موافق
2023-12-20 10:56:01	نعم	موافق	موافق	غير موافق	غير موافق	محايد	غير موافق	محايد	محايد	موافق	موافق	غير موافق	غير موافق	موافق	غير موافق	موافق	غير موافق	محايد	موافق	غير موافق	موافق	موافق	محايد	موافق	موافق	موافق	محايد	غير موافق	موافق	غير موافق	غير موافق	موافق	غير موافق	غير موافق	غير موافق	محايد	محايد	موافق	موافق	غير موافق	محايد	محايد	موافق	موافق
2023-12-20 10:56:20	نعم	محايد	محايد	غير موافق	محايد	موافق	غير موافق	غير موافق	غير موافق	محايد	غير موافق	غير موافق	غير موافق	محايد	غير موافق	غير موافق	موافق	موافق	محايد	محايد	غير موافق	موافق	موافق	موافق	موافق	موافق	غير موافق	غير موافق	محايد	غير موافق	موافق	موافق	غير موافق	محايد	محايد	محايد	موافق	موافق	غير موافق	غير موافق	غير موافق	غير موافق	موافق	موافق
2023-12-20 10:56:34	نعم	غير موافق	موافق	موافق	محايد	موافق	موافق	موافق	موافق	موافق	محايد	غير موافق	غير موافق	موافق	غير موافق	موافق	غير موافق	موافق	غير موافق	غير موافق	موافق	موافق	محايد	غير موافق	موافق	موافق	موافق	غير موافق	موافق	غير موافق	موافق	موافق	غير موافق	غير موافق	موافق	غير موافق	موافق	موافق	موافق	غير موافق	محايد	موافق	موافق	موافق
2023-12-20 10:56:38	نعم	غير موافق	موافق	غير موافق	غير موافق	موافق	غير موافق	غير موافق	غير موافق	موافق	موافق	غير موافق	غير موافق	موافق	غير موافق	غير موافق	موافق	محايد	غير موافق	محايد	موافق	موافق	غير موافق	غير موافق	موافق	موافق	غير موافق	غير موافق	موافق	غير موافق	موافق	موافق	غير موافق	موافق	موافق	غير موافق	موافق	موافق	موافق	محايد	غير موافق	موافق	موافق	موافق
2023-12-20 10:56:39	نعم	موافق	موافق	غير موافق	غير موافق	موافق	موافق	موافق	موافق	موافق	غير موافق	غير موافق	غير موافق	موافق	غير موافق	غير موافق	غير موافق	موافق	موافق	غير موافق	موافق	موافق	غير موافق	غير موافق	موافق	موافق	محايد	غير موافق	موافق	غير موافق	موافق	موافق	غير موافق	غير موافق	غير موافق	موافق	موافق	موافق	موافق	غير موافق	غير موافق	غير موافق	موافق	موافق
2023-12-20 10:56:55	نعم	محايد	موافق	غير موافق	غير موافق	محايد	محايد	موافق	موافق	موافق	موافق	غير موافق	غير موافق	موافق	محايد	غير موافق	محايد	محايد	غير موافق	غير موافق	موافق	موافق	موافق	موافق	موافق	موافق	غير موافق	غير موافق	موافق	غير موافق	محايد	موافق	غير موافق	غير موافق	محايد	غير موافق	غير موافق	موافق	موافق	غير موافق	غير موافق	موافق	موافق	موافق
2023-12-20 10:57:07	نعم	غير موافق	موافق	غير موافق	محايد	محايد	غير موافق	موافق	موافق	موافق	غير موافق	محايد	غير موافق	موافق	محايد	غير موافق	موافق	موافق	غير موافق	محايد	موافق	موافق	محايد	محايد	موافق	موافق	غير موافق	غير موافق	موافق	غير موافق	موافق	موافق	غير موافق	موافق	موافق	محايد	موافق	موافق	موافق	غير موافق	محايد	محايد	محايد	موافق
2023-12-20 10:57:16	نعم	موافق	موافق	غير موافق	موافق	موافق	موافق	موافق	موافق	موافق	غير موافق	غير موافق	غير موافق	موافق	غير موافق	غير موافق	محايد	موافق	غير موافق	محايد	موافق	موافق	غير موافق	غير موافق	موافق	موافق	محايد	موافق	موافق	غير موافق	موافق	موافق	غير موافق	غير موافق	محايد	محايد	موافق	موافق	موافق	غير موافق	غير موافق	غير موافق	غير موافق	موافق
2023-12-20 10:57:21	نعم	موافق	غير موافق	غير موافق	موافق	محايد	موافق	محايد	موافق	موافق	غير موافق	غير موافق	غير موافق	موافق	محايد	غير موافق	غير موافق	موافق	محايد	محايد	موافق	موافق	غير موافق	محايد	موافق	موافق	محايد	غير موافق	موافق	محايد	موافق	موافق	غير موافق	غير موافق	موافق	غير موافق	موافق	موافق	موافق	غير موافق	غير موافق	غير موافق	موافق	موافق
2023-12-20 10:57:49	نعم	محايد	موافق	غير موافق	غير موافق	موافق	محايد	محايد	محايد	موافق	محايد	محايد	غير موافق	موافق	غير موافق	محايد	موافق	موافق	محايد	غير موافق	غير موافق	موافق	محايد	موافق	موافق	موافق	محايد	غير موافق	محايد	محايد	غير موافق	موافق	غير موافق	غير موافق	غير موافق	محايد	موافق	موافق	موافق	محايد	محايد	غير موافق	موافق	موافق
2023-12-20 10:58:02	نعم	غير موافق	غير موافق	غير موافق	غير موافق	غير موافق	غير موافق	محايد	غير موافق	محايد	موافق	غير موافق	غير موافق	غير موافق	موافق	محايد	محايد	غير موافق	محايد	غير موافق	غير موافق	غير موافق	موافق	غير موافق	موافق	موافق	محايد	غير موافق	موافق	محايد	غير موافق	موافق	غير موافق	غير موافق	غير موافق	غير موافق	محايد	غير موافق	محايد	غير موافق	غير موافق	محايد	موافق	موافق
2023-12-20 11:02:31	نعم	محايد	موافق	موافق	غير موافق	غير موافق	غير موافق	موافق	محايد	محايد	موافق	موافق	محايد	موافق	محايد	غير موافق	غير موافق	موافق	محايد	محايد	موافق	موافق	موافق	موافق	موافق	موافق	غير موافق	غير موافق	محايد	غير موافق	محايد	محايد	محايد	محايد	موافق	محايد	موافق	محايد	موافق	محايد	غير موافق	موافق	موافق	موافق
2023-12-20 11:03:23	نعم	غير موافق	غير موافق	غير موافق	غير موافق	غير موافق	غير موافق	موافق	موافق	غير موافق	موافق	غير موافق	غير موافق	غير موافق	موافق	موافق	غير موافق	غير موافق	محايد	غير موافق	محايد	غير موافق	موافق	محايد	غير موافق	موافق	محايد	غير موافق	موافق	غير موافق	غير موافق	محايد	محايد	غير موافق	غير موافق	غير موافق	غير موافق	غير موافق	غير موافق	محايد	غير موافق	موافق	موافق	موافق
2023-12-20 12:03:39	نعم	محايد	محايد	غير موافق	غير موافق	محايد	محايد	موافق	محايد	موافق	غير موافق	غير موافق	غير موافق	محايد	محايد	غير موافق	محايد	غير موافق	غير موافق	محايد	موافق	موافق	محايد	محايد	موافق	موافق	محايد	غير موافق	محايد	محايد	محايد	موافق	غير موافق	محايد	محايد	محايد	محايد	محايد	محايد	محايد	غير موافق	محايد	محايد	محايد
2023-12-20 12:19:29	نعم	غير موافق	غير موافق	غير موافق	غير موافق	محايد	محايد	محايد	محايد	محايد	محايد	محايد	محايد	موافق	محايد	محايد	محايد	محايد	محايد	محايد	محايد	محايد	غير موافق	محايد	محايد	محايد	موافق	محايد	غير موافق	محايد	غير موافق	محايد	موافق	موافق	محايد	محايد	محايد	محايد	محايد	محايد	محايد	محايد	محايد	محايد
2023-12-20 12:21:17	نعم	محايد	موافق	غير موافق	غير موافق	غير موافق	غير موافق	محايد	غير موافق	موافق	موافق	محايد	غير موافق	موافق	غير موافق	موافق	موافق	موافق	محايد	محايد	موافق	موافق	غير موافق	محايد	غير موافق	موافق	غير موافق	موافق	موافق	محايد	محايد	موافق	غير موافق	غير موافق	موافق	موافق	موافق	موافق	موافق	موافق	موافق	محايد	محايد	غير موافق
2023-12-20 12:28:25	نعم	غير موافق	غير موافق	غير موافق	غير موافق	موافق	غير موافق	موافق	موافق	محايد	موافق	غير موافق	غير موافق	غير موافق	موافق	موافق	موافق	محايد	غير موافق	غير موافق	موافق	موافق	موافق	موافق	موافق	موافق	محايد	غير موافق	غير موافق	غير موافق	غير موافق	موافق	غير موافق	غير موافق	موافق	غير موافق	غير موافق	غير موافق	موافق	محايد	محايد	غير موافق	غير موافق	موافق
2023-12-20 13:22:29	نعم	موافق	موافق	موافق	موافق	موافق	موافق	موافق	موافق	موافق	غير موافق	غير موافق	غير موافق	موافق	غير موافق	غير موافق	موافق	موافق	موافق	موافق	موافق	موافق	غير موافق	غير موافق	موافق	موافق	غير موافق	غير موافق	موافق	موافق	موافق	موافق	غير موافق	غير موافق	موافق	موافق	موافق	موافق	موافق	غير موافق	غير موافق	موافق	موافق	موافق
2023-12-20 14:09:38	نعم	محايد	محايد	محايد	غير موافق	غير موافق	محايد	موافق	غير موافق	محايد	محايد	محايد	غير موافق	محايد	محايد	محايد	محايد	محايد	محايد	محايد	محايد	موافق	محايد	محايد	محايد	محايد	محايد	محايد	محايد	محايد	محايد	محايد	محايد	محايد	محايد	محايد	محايد	محايد	محايد	محايد	محايد	محايد	محايد	محايد
2023-12-20 14:18:18	نعم	موافق	موافق	محايد	محايد	محايد	موافق	موافق	موافق	موافق	محايد	غير موافق	غير موافق	موافق	محايد	محايد	غير موافق	موافق	غير موافق	غير موافق	محايد	موافق	محايد	موافق	موافق	موافق	محايد	غير موافق	موافق	محايد	محايد	موافق	غير موافق	محايد	محايد	غير موافق	محايد	موافق	موافق	غير موافق	غير موافق	موافق	موافق	موافق
2023-12-20 15:06:03	نعم	موافق	موافق	موافق	محايد	محايد	محايد	محايد	موافق	موافق	محايد	محايد	موافق	موافق	موافق	موافق	غير موافق	غير موافق	غير موافق	غير موافق	غير موافق	محايد	غير موافق	غير موافق	موافق	غير موافق	غير موافق	غير موافق	غير موافق	غير موافق	غير موافق	محايد	محايد	محايد	محايد	محايد	محايد	محايد	غير موافق	غير موافق	غير موافق	محايد	محايد	محايد
2023-12-20 15:15:39	نعم	موافق	موافق	محايد	موافق	محايد	موافق	محايد	محايد	موافق	محايد	محايد	محايد	موافق	غير موافق	غير موافق	موافق	موافق	محايد	محايد	موافق	موافق	محايد	محايد	محايد	موافق	غير موافق	محايد	موافق	موافق	موافق	موافق	غير موافق	موافق	موافق	موافق	موافق	موافق	موافق	محايد	محايد	موافق	موافق	موافق
2023-12-20 15:26:49	نعم	غير موافق	غير موافق	غير موافق	محايد	محايد	محايد	موافق	موافق	محايد	موافق	غير موافق	غير موافق	غير موافق	محايد	موافق	محايد	غير موافق	محايد	غير موافق	موافق	موافق	محايد	موافق	موافق	موافق	محايد	محايد	محايد	محايد	محايد	موافق	غير موافق	غير موافق	غير موافق	محايد	محايد	موافق	موافق	محايد	محايد	محايد	محايد	موافق
2023-12-20 15:31:31	نعم	غير موافق	غير موافق	محايد	غير موافق	محايد	موافق	موافق	موافق	محايد	موافق	غير موافق	غير موافق	غير موافق	محايد	غير موافق	محايد	محايد	محايد	محايد	محايد	محايد	موافق	محايد	موافق	موافق	محايد	غير موافق	محايد	غير موافق	غير موافق	موافق	محايد	غير موافق	محايد	محايد	محايد	محايد	موافق	غير موافق	محايد	موافق	موافق	محايد
2023-12-20 15:54:43	نعم	موافق	محايد	محايد	موافق	محايد	محايد	موافق	موافق	موافق	موافق	غير موافق	غير موافق	موافق	غير موافق	موافق	غير موافق	موافق	غير موافق	غير موافق	محايد	موافق	موافق	محايد	موافق	موافق	موافق	غير موافق	موافق	موافق	موافق	موافق	غير موافق	غير موافق	موافق	موافق	موافق	موافق	موافق	محايد	موافق	محايد	موافق	موافق
2023-12-20 16:22:53	نعم	غير موافق	غير موافق	غير موافق	غير موافق	غير موافق	غير موافق	غير موافق	غير موافق	غير موافق	غير موافق	غير موافق	غير موافق	غير موافق	غير موافق	غير موافق	غير موافق	غير موافق	غير موافق	غير موافق	غير موافق	غير موافق	غير موافق	محايد	محايد	محايد	محايد	غير موافق	محايد	محايد	محايد	موافق	غير موافق	غير موافق	موافق	محايد	محايد	محايد	محايد	محايد	محايد	محايد	محايد	محايد
2023-12-20 16:41:40	نعم	موافق	موافق	محايد	موافق	موافق	موافق	موافق	موافق	موافق	موافق	غير موافق	غير موافق	موافق	غير موافق	محايد	غير موافق	موافق	محايد	غير موافق	موافق	موافق	غير موافق	موافق	موافق	موافق	غير موافق	غير موافق	موافق	موافق	موافق	غير موافق	محايد	غير موافق	موافق	غير موافق	غير موافق	موافق	موافق	موافق	موافق	موافق	موافق	موافق
2023-12-20 17:10:13	نعم	موافق	موافق	محايد	موافق	موافق	محايد	موافق	غير موافق	موافق	محايد	غير موافق	غير موافق	موافق	غير موافق	غير موافق	موافق	موافق	غير موافق	غير موافق	موافق	موافق	غير موافق	غير موافق	محايد	موافق	موافق	موافق	موافق	غير موافق	موافق	موافق	غير موافق	محايد	موافق	موافق	موافق	موافق	موافق	موافق	غير موافق	موافق	موافق	موافق
2023-12-20 17:21:06	نعم	محايد	محايد	غير موافق	غير موافق	محايد	محايد	محايد	موافق	محايد	موافق	موافق	غير موافق	محايد	غير موافق	موافق	موافق	محايد	غير موافق	غير موافق	موافق	موافق	محايد	موافق	غير موافق	موافق	غير موافق	غير موافق	موافق	غير موافق	موافق	موافق	غير موافق	غير موافق	موافق	موافق	موافق	موافق	موافق	غير موافق	غير موافق	غير موافق	موافق	موافق
2023-12-20 18:50:52	نعم	محايد	موافق	موافق	غير موافق	غير موافق	موافق	موافق	موافق	موافق	موافق	موافق	غير موافق	موافق	غير موافق	غير موافق	موافق	موافق	غير موافق	محايد	موافق	موافق	محايد	غير موافق	محايد	موافق	غير موافق	غير موافق	موافق	غير موافق	غير موافق	موافق	غير موافق	غير موافق	موافق	غير موافق	غير موافق	موافق	موافق	غير موافق	غير موافق	موافق	موافق	موافق
2023-12-20 18:50:52	نعم	موافق	موافق	غير موافق	محايد	موافق	غير موافق	غير موافق	غير موافق	موافق	غير موافق	محايد	غير موافق	موافق	غير موافق	محايد	موافق	محايد	غير موافق	غير موافق	موافق	موافق	محايد	موافق	موافق	موافق	غير موافق	غير موافق	موافق	غير موافق	غير موافق	موافق	غير موافق	غير موافق	غير موافق	غير موافق	محايد	موافق	موافق	محايد	محايد	موافق	موافق	موافق
2023-12-20 18:55:01	نعم	محايد	موافق	غير موافق	غير موافق	موافق	محايد	غير موافق	محايد	موافق	موافق	غير موافق	غير موافق	غير موافق	محايد	موافق	موافق	موافق	غير موافق	محايد	موافق	موافق	محايد	غير موافق	موافق	موافق	محايد	غير موافق	موافق	غير موافق	محايد	موافق	غير موافق	غير موافق	غير موافق	غير موافق	موافق	موافق	موافق	محايد	غير موافق	محايد	موافق	موافق
2023-12-20 19:06:45	نعم	موافق	محايد	غير موافق	موافق	موافق	موافق	غير موافق	موافق	موافق	غير موافق	محايد	غير موافق	موافق	موافق	غير موافق	موافق	محايد	موافق	غير موافق	محايد	موافق	غير موافق	محايد	غير موافق	موافق	غير موافق	غير موافق	موافق	غير موافق	موافق	موافق	غير موافق	غير موافق	محايد	غير موافق	محايد	موافق	موافق	محايد	غير موافق	موافق	موافق	موافق
2023-12-20 19:29:34	نعم	موافق	موافق	محايد	محايد	غير موافق	محايد	موافق	محايد	موافق	موافق	غير موافق	غير موافق	محايد	غير موافق	غير موافق	موافق	موافق	غير موافق	موافق	موافق	موافق	محايد	موافق	محايد	موافق	محايد	غير موافق	موافق	غير موافق	محايد	موافق	غير موافق	غير موافق	غير موافق	غير موافق	محايد	موافق	موافق	محايد	محايد	محايد	موافق	موافق
2023-12-20 19:34:30	نعم	غير موافق	محايد	محايد	غير موافق	موافق	غير موافق	موافق	موافق	موافق	موافق	غير موافق	غير موافق	محايد	غير موافق	موافق	محايد	محايد	غير موافق	غير موافق	موافق	موافق	غير موافق	غير موافق	موافق	موافق	غير موافق	غير موافق	موافق	غير موافق	غير موافق	موافق	غير موافق	غير موافق	محايد	غير موافق	موافق	موافق	موافق	غير موافق	غير موافق	موافق	موافق	موافق
2023-12-20 19:42:41	نعم	موافق	موافق	محايد	موافق	موافق	محايد	محايد	غير موافق	موافق	محايد	غير موافق	غير موافق	موافق	غير موافق	محايد	موافق	موافق	محايد	محايد	محايد	موافق	محايد	محايد	موافق	موافق	محايد	غير موافق	موافق	محايد	محايد	موافق	غير موافق	موافق	موافق	محايد	محايد	موافق	موافق	محايد	محايد	موافق	موافق	موافق
2023-12-20 19:46:10	نعم	موافق	موافق	موافق	موافق	موافق	موافق	موافق	غير موافق	موافق	موافق	غير موافق	غير موافق	موافق	غير موافق	غير موافق	موافق	موافق	غير موافق	غير موافق	موافق	موافق	غير موافق	غير موافق	غير موافق	موافق	غير موافق	غير موافق	موافق	غير موافق	موافق	موافق	غير موافق	غير موافق	غير موافق	غير موافق	غير موافق	موافق	موافق	موافق	غير موافق	موافق	موافق	موافق
2023-12-20 20:00:27	نعم	غير موافق	غير موافق	غير موافق	غير موافق	موافق	غير موافق	غير موافق	موافق	موافق	موافق	غير موافق	غير موافق	غير موافق	غير موافق	موافق	غير موافق	موافق	موافق	محايد	غير موافق	محايد	موافق	غير موافق	موافق	موافق	محايد	غير موافق	محايد	محايد	محايد	موافق	غير موافق	غير موافق	موافق	موافق	موافق	موافق	موافق	موافق	غير موافق	محايد	غير موافق	موافق
2023-12-20 20:10:02	نعم	محايد	موافق	غير موافق	غير موافق	غير موافق	موافق	محايد	محايد	موافق	محايد	غير موافق	غير موافق	محايد	غير موافق	غير موافق	موافق	محايد	غير موافق	غير موافق	موافق	موافق	موافق	محايد	موافق	موافق	غير موافق	غير موافق	موافق	غير موافق	موافق	موافق	غير موافق	غير موافق	غير موافق	غير موافق	موافق	غير موافق	موافق	غير موافق	محايد	محايد	موافق	موافق
2023-12-20 20:25:26	نعم	محايد	محايد	محايد	محايد	محايد	محايد	محايد	محايد	محايد	محايد	محايد	محايد	محايد	محايد	محايد	محايد	محايد	محايد	محايد	محايد	محايد	محايد	محايد	محايد	محايد	محايد	محايد	محايد	محايد	محايد	محايد	محايد	غير موافق	محايد	محايد	محايد	محايد	محايد	محايد	غير موافق	محايد	موافق	محايد
2023-12-20 21:15:48	نعم	موافق	موافق	محايد	موافق	موافق	موافق	محايد	موافق	موافق	موافق	موافق	غير موافق	موافق	غير موافق	غير موافق	موافق	محايد	محايد	محايد	موافق	موافق	غير موافق	غير موافق	غير موافق	موافق	غير موافق	موافق	موافق	غير موافق	موافق	موافق	غير موافق	موافق	محايد	محايد	موافق	موافق	موافق	محايد	محايد	موافق	موافق	موافق
2023-12-20 22:41:47	نعم	محايد	موافق	غير موافق	غير موافق	محايد	غير موافق	موافق	محايد	محايد	موافق	غير موافق	غير موافق	محايد	موافق	غير موافق	موافق	غير موافق	محايد	محايد	موافق	غير موافق	موافق	غير موافق	موافق	موافق	محايد	غير موافق	موافق	غير موافق	غير موافق	موافق	غير موافق	غير موافق	غير موافق	موافق	موافق	محايد	موافق	غير موافق	موافق	محايد	موافق	موافق
2023-12-20 22:46:09	نعم	محايد	موافق	غير موافق	غير موافق	موافق	غير موافق	موافق	موافق	محايد	محايد	غير موافق	غير موافق	محايد	موافق	غير موافق	محايد	محايد	محايد	غير موافق	موافق	موافق	محايد	غير موافق	موافق	موافق	محايد	غير موافق	موافق	غير موافق	موافق	موافق	غير موافق	غير موافق	موافق	غير موافق	محايد	موافق	موافق	غير موافق	محايد	محايد	موافق	موافق
2023-12-21 00:53:47	نعم	موافق	موافق	موافق	موافق	موافق	غير موافق	موافق	محايد	موافق	محايد	غير موافق	غير موافق	موافق	محايد	غير موافق	محايد	موافق	غير موافق	غير موافق	موافق	موافق	غير موافق	موافق	موافق	موافق	غير موافق	غير موافق	موافق	غير موافق	موافق	موافق	غير موافق	غير موافق	موافق	محايد	غير موافق	موافق	موافق	محايد	غير موافق	محايد	غير موافق	موافق
2023-12-21 02:59:53	نعم	محايد	محايد	غير موافق	غير موافق	محايد	محايد	موافق	موافق	محايد	موافق	غير موافق	غير موافق	محايد	محايد	محايد	غير موافق	محايد	محايد	غير موافق	محايد	محايد	موافق	موافق	موافق	موافق	محايد	غير موافق	غير موافق	غير موافق	محايد	موافق	غير موافق	غير موافق	غير موافق	غير موافق	غير موافق	محايد	محايد	محايد	غير موافق	غير موافق	غير موافق	موافق
2023-12-21 05:42:22	نعم	موافق	محايد	موافق	موافق	موافق	موافق	موافق	محايد	موافق	محايد	غير موافق	غير موافق	موافق	غير موافق	غير موافق	موافق	محايد	محايد	غير موافق	موافق	محايد	غير موافق	غير موافق	محايد	موافق	غير موافق	غير موافق	موافق	محايد	موافق	موافق	غير موافق	غير موافق	موافق	غير موافق	محايد	محايد	موافق	غير موافق	غير موافق	موافق	موافق	موافق
2023-12-21 09:51:10	نعم	غير موافق	موافق	غير موافق	غير موافق	موافق	موافق	موافق	موافق	محايد	غير موافق	غير موافق	غير موافق	موافق	غير موافق	غير موافق	محايد	موافق	غير موافق	غير موافق	موافق	موافق	موافق	موافق	موافق	موافق	غير موافق	غير موافق	موافق	غير موافق	موافق	موافق	غير موافق	موافق	موافق	محايد	موافق	محايد	موافق	غير موافق	محايد	غير موافق	موافق	موافق
2023-12-21 11:06:27	نعم	موافق	موافق	محايد	غير موافق	محايد	محايد	موافق	موافق	محايد	محايد	غير موافق	غير موافق	موافق	محايد	محايد	محايد	موافق	غير موافق	محايد	موافق	موافق	محايد	غير موافق	موافق	موافق	محايد	غير موافق	موافق	غير موافق	غير موافق	موافق	غير موافق	غير موافق	محايد	غير موافق	محايد	غير موافق	موافق	محايد	محايد	محايد	موافق	موافق
2023-12-21 11:49:10	نعم	محايد	موافق	غير موافق	محايد	موافق	غير موافق	موافق	غير موافق	موافق	موافق	غير موافق	غير موافق	موافق	غير موافق	موافق	موافق	غير موافق	موافق	غير موافق	موافق	موافق	محايد	موافق	موافق	موافق	موافق	غير موافق	موافق	غير موافق	غير موافق	موافق	غير موافق	غير موافق	غير موافق	موافق	موافق	موافق	موافق	غير موافق	غير موافق	غير موافق	محايد	موافق
2023-12-21 12:21:06	نعم	محايد	موافق	غير موافق	موافق	موافق	محايد	غير موافق	محايد	موافق	موافق	غير موافق	غير موافق	موافق	محايد	غير موافق	موافق	موافق	محايد	غير موافق	غير موافق	موافق	غير موافق	موافق	موافق	موافق	غير موافق	موافق	موافق	غير موافق	موافق	موافق	غير موافق	غير موافق	موافق	موافق	موافق	موافق	موافق	محايد	محايد	محايد	موافق	موافق
2023-12-21 13:07:31	نعم	محايد	موافق	غير موافق	محايد	محايد	غير موافق	محايد	محايد	موافق	محايد	غير موافق	غير موافق	محايد	محايد	محايد	غير موافق	محايد	موافق	غير موافق	محايد	موافق	محايد	غير موافق	موافق	موافق	محايد	غير موافق	موافق	محايد	موافق	موافق	غير موافق	غير موافق	موافق	محايد	محايد	موافق	موافق	محايد	محايد	محايد	موافق	موافق
2023-12-21 13:12:38	نعم	موافق	محايد	محايد	موافق	موافق	غير موافق	موافق	موافق	موافق	غير موافق	غير موافق	غير موافق	موافق	محايد	محايد	محايد	موافق	غير موافق	محايد	موافق	موافق	موافق	موافق	موافق	موافق	محايد	محايد	موافق	غير موافق	موافق	موافق	غير موافق	موافق	موافق	محايد	محايد	موافق	موافق	محايد	موافق	محايد	موافق	موافق
2023-12-21 13:18:47	نعم	موافق	موافق	موافق	موافق	موافق	غير موافق	موافق	محايد	موافق	غير موافق	غير موافق	غير موافق	موافق	محايد	محايد	محايد	موافق	غير موافق	محايد	موافق	موافق	موافق	موافق	موافق	موافق	محايد	محايد	موافق	غير موافق	موافق	موافق	غير موافق	موافق	موافق	غير موافق	محايد	موافق	موافق	محايد	موافق	محايد	موافق	موافق
2023-12-21 15:28:37	نعم	موافق	موافق	غير موافق	موافق	موافق	غير موافق	غير موافق	غير موافق	موافق	غير موافق	غير موافق	غير موافق	موافق	غير موافق	غير موافق	موافق	موافق	موافق	غير موافق	موافق	موافق	غير موافق	موافق	موافق	موافق	غير موافق	غير موافق	موافق	غير موافق	موافق	موافق	غير موافق	موافق	موافق	غير موافق	غير موافق	موافق	موافق	غير موافق	موافق	موافق	موافق	موافق
2023-12-21 15:30:51	نعم	غير موافق	غير موافق	غير موافق	غير موافق	غير موافق	غير موافق	محايد	محايد	محايد	موافق	غير موافق	غير موافق	غير موافق	موافق	محايد	غير موافق	غير موافق	محايد	غير موافق	محايد	محايد	موافق	محايد	موافق	غير موافق	محايد	غير موافق	غير موافق	غير موافق	غير موافق	محايد	موافق	غير موافق	غير موافق	غير موافق	محايد	غير موافق	محايد	غير موافق	غير موافق	موافق	موافق	موافق
2023-12-21 18:32:08	نعم	غير موافق	غير موافق	موافق	غير موافق	غير موافق	موافق	محايد	موافق	محايد	موافق	غير موافق	غير موافق	غير موافق	محايد	محايد	محايد	محايد	محايد	غير موافق	محايد	محايد	موافق	محايد	موافق	موافق	غير موافق	غير موافق	محايد	غير موافق	غير موافق	محايد	غير موافق	غير موافق	غير موافق	غير موافق	محايد	غير موافق	غير موافق	محايد	غير موافق	غير موافق	موافق	موافق
2023-12-21 19:00:00	نعم	موافق	محايد	غير موافق	غير موافق	موافق	محايد	محايد	محايد	موافق	محايد	غير موافق	غير موافق	موافق	غير موافق	غير موافق	موافق	محايد	محايد	غير موافق	موافق	موافق	غير موافق	غير موافق	موافق	موافق	محايد	غير موافق	موافق	موافق	موافق	موافق	غير موافق	غير موافق	موافق	غير موافق	غير موافق	موافق	غير موافق	غير موافق	موافق	موافق	موافق	موافق
2023-12-22 00:22:55	نعم	موافق	موافق	موافق	موافق	موافق	محايد	موافق	محايد	موافق	غير موافق	غير موافق	غير موافق	موافق	غير موافق	غير موافق	موافق	موافق	غير موافق	محايد	موافق	موافق	غير موافق	محايد	موافق	موافق	غير موافق	غير موافق	موافق	غير موافق	محايد	موافق	غير موافق	موافق	موافق	موافق	غير موافق	موافق	موافق	غير موافق	غير موافق	موافق	موافق	موافق
2023-12-22 11:31:05	نعم	موافق	موافق	غير موافق	موافق	موافق	غير موافق	غير موافق	موافق	موافق	غير موافق	محايد	غير موافق	موافق	غير موافق	غير موافق	موافق	موافق	موافق	غير موافق	موافق	موافق	غير موافق	غير موافق	غير موافق	موافق	غير موافق	غير موافق	موافق	غير موافق	موافق	موافق	غير موافق	غير موافق	موافق	غير موافق	موافق	موافق	موافق	غير موافق	موافق	محايد	موافق	موافق
2023-12-22 11:54:55	نعم	موافق	محايد	موافق	محايد	غير موافق	موافق	موافق	موافق	موافق	محايد	غير موافق	غير موافق	موافق	غير موافق	محايد	موافق	محايد	غير موافق	غير موافق	موافق	موافق	محايد	غير موافق	محايد	موافق	غير موافق	غير موافق	غير موافق	غير موافق	موافق	موافق	غير موافق	غير موافق	محايد	غير موافق	موافق	موافق	موافق	محايد	غير موافق	موافق	موافق	موافق
2023-12-22 13:31:50	نعم	موافق	موافق	غير موافق	موافق	موافق	غير موافق	غير موافق	غير موافق	موافق	غير موافق	محايد	غير موافق	موافق	محايد	محايد	موافق	موافق	موافق	موافق	موافق	موافق	غير موافق	موافق	موافق	موافق	غير موافق	موافق	محايد	موافق	محايد	موافق	غير موافق	موافق	موافق	موافق	موافق	موافق	موافق	موافق	موافق	موافق	موافق	موافق
2023-12-22 13:48:29	نعم	غير موافق	غير موافق	غير موافق	غير موافق	غير موافق	غير موافق	موافق	محايد	محايد	موافق	غير موافق	غير موافق	غير موافق	غير موافق	موافق	غير موافق	موافق	موافق	موافق	غير موافق	موافق	موافق	موافق	موافق	موافق	غير موافق	غير موافق	محايد	محايد	محايد	موافق	غير موافق	موافق	موافق	موافق	محايد	موافق	موافق	موافق	موافق	موافق	موافق	موافق
2023-12-22 18:21:03	لا
2023-12-22 18:42:52	نعم	موافق	موافق	محايد	موافق	موافق	محايد	محايد	محايد	موافق	موافق	غير موافق	غير موافق	موافق	غير موافق	غير موافق	غير موافق	موافق	غير موافق	محايد	موافق	موافق	محايد	موافق	موافق	موافق	غير موافق	غير موافق	غير موافق	غير موافق	موافق	موافق	غير موافق	غير موافق	موافق	غير موافق	غير موافق	موافق	موافق	محايد	محايد	موافق	موافق	موافق
2023-12-22 23:57:25	نعم	محايد	محايد	محايد	غير موافق	محايد	غير موافق	محايد	محايد	غير موافق	محايد	غير موافق	غير موافق	غير موافق	موافق	غير موافق	موافق	غير موافق	محايد	غير موافق	موافق	محايد	موافق	محايد	موافق	موافق	غير موافق	غير موافق	موافق	غير موافق	غير موافق	موافق	غير موافق	غير موافق	غير موافق	غير موافق	غير موافق	غير موافق	محايد	غير موافق	غير موافق	موافق	موافق	موافق
2023-12-23 06:21:59	نعم	غير موافق	غير موافق	غير موافق	غير موافق	محايد	محايد	محايد	محايد	غير موافق	محايد	غير موافق	غير موافق	غير موافق	محايد	محايد	محايد	غير موافق	محايد	غير موافق	موافق	محايد	موافق	محايد	موافق	موافق	محايد	غير موافق	محايد	محايد	محايد	موافق	غير موافق	غير موافق	محايد	غير موافق	موافق	غير موافق	موافق	محايد	غير موافق	غير موافق	موافق	موافق
2023-12-23 12:12:25	نعم	موافق	موافق	محايد	غير موافق	محايد	موافق	موافق	موافق	موافق	غير موافق	غير موافق	غير موافق	موافق	غير موافق	موافق	موافق	موافق	محايد	محايد	موافق	موافق	محايد	غير موافق	موافق	موافق	غير موافق	غير موافق	موافق	غير موافق	غير موافق	موافق	غير موافق	غير موافق	موافق	غير موافق	غير موافق	موافق	موافق	غير موافق	غير موافق	محايد	موافق	موافق
2023-12-23 15:40:14	نعم	محايد	محايد	محايد	محايد	محايد	محايد	محايد	محايد	محايد	محايد	محايد	محايد	محايد	محايد	محايد	محايد	محايد	محايد	محايد	محايد	محايد	محايد	محايد	محايد	محايد	محايد	محايد	محايد	محايد	محايد	محايد	محايد	محايد	محايد	محايد	محايد	محايد	محايد	محايد	محايد	محايد	محايد	محايد
2023-12-23 15:56:35	نعم	غير موافق	غير موافق	موافق	غير موافق	محايد	غير موافق	موافق	محايد	محايد	موافق	موافق	غير موافق	غير موافق	موافق	موافق	غير موافق	غير موافق	غير موافق	غير موافق	محايد	غير موافق	موافق	محايد	محايد	موافق	غير موافق	غير موافق	موافق	غير موافق	محايد	موافق	غير موافق	غير موافق	محايد	غير موافق	محايد	غير موافق	موافق	موافق	غير موافق	موافق	موافق	موافق
2023-12-23 16:00:09	نعم	موافق	موافق	غير موافق	غير موافق	موافق	محايد	محايد	غير موافق	محايد	غير موافق	غير موافق	غير موافق	محايد	محايد	غير موافق	غير موافق	محايد	غير موافق	غير موافق	موافق	موافق	موافق	غير موافق	موافق	موافق	غير موافق	غير موافق	غير موافق	غير موافق	غير موافق	موافق	غير موافق	غير موافق	موافق	غير موافق	غير موافق	محايد	محايد	محايد	غير موافق	موافق	موافق	موافق
2023-12-23 17:05:12	نعم	موافق	موافق	غير موافق	محايد	غير موافق	غير موافق	غير موافق	غير موافق	موافق	غير موافق	غير موافق	غير موافق	موافق	غير موافق	غير موافق	محايد	محايد	موافق	غير موافق	موافق	موافق	محايد	غير موافق	موافق	موافق	محايد	غير موافق	محايد	غير موافق	موافق	موافق	غير موافق	غير موافق	محايد	محايد	محايد	موافق	موافق	محايد	غير موافق	موافق	موافق	موافق
2023-12-23 22:08:50	نعم	غير موافق	موافق	موافق	غير موافق	غير موافق	موافق	محايد	محايد	موافق	غير موافق	موافق	غير موافق	محايد	غير موافق	غير موافق	محايد	موافق	غير موافق	غير موافق	موافق	موافق	محايد	موافق	موافق	موافق	غير موافق	غير موافق	موافق	غير موافق	غير موافق	موافق	غير موافق	غير موافق	محايد	غير موافق	محايد	موافق	موافق	غير موافق	غير موافق	غير موافق	موافق	موافق
2023-12-23 22:54:02	نعم	موافق	موافق	محايد	غير موافق	محايد	محايد	محايد	محايد	موافق	موافق	غير موافق	غير موافق	موافق	غير موافق	غير موافق	محايد	غير موافق	محايد	غير موافق	موافق	موافق	موافق	غير موافق	موافق	موافق	غير موافق	غير موافق	محايد	غير موافق	موافق	موافق	غير موافق	غير موافق	غير موافق	غير موافق	محايد	محايد	موافق	محايد	غير موافق	موافق	موافق	موافق
2023-12-24 01:03:44	نعم	موافق	موافق	غير موافق	موافق	محايد	محايد	محايد	محايد	موافق	موافق	غير موافق	غير موافق	محايد	غير موافق	موافق	موافق	موافق	محايد	غير موافق	موافق	محايد	محايد	غير موافق	موافق	موافق	غير موافق	غير موافق	موافق	غير موافق	موافق	موافق	غير موافق	موافق	محايد	محايد	موافق	موافق	موافق	محايد	غير موافق	موافق	موافق	موافق
2023-12-24 12:11:43	نعم	موافق	موافق	غير موافق	غير موافق	موافق	موافق	غير موافق	موافق	موافق	موافق	غير موافق	غير موافق	موافق	محايد	موافق	موافق	محايد	محايد	موافق	محايد	موافق	محايد	محايد	موافق	موافق	موافق	محايد	موافق	غير موافق	محايد	موافق	غير موافق	موافق	موافق	موافق	موافق	موافق	موافق	موافق	موافق	محايد	موافق	موافق
2023-12-24 13:22:20	نعم	موافق	موافق	محايد	موافق	موافق	موافق	محايد	غير موافق	موافق	محايد	موافق	غير موافق	موافق	غير موافق	غير موافق	موافق	محايد	محايد	محايد	موافق	موافق	غير موافق	غير موافق	محايد	موافق	غير موافق	محايد	موافق	غير موافق	موافق	موافق	غير موافق	موافق	محايد	غير موافق	موافق	موافق	موافق	محايد	محايد	موافق	موافق	موافق
2023-12-24 15:20:12	نعم	غير موافق	موافق	غير موافق	غير موافق	محايد	موافق	موافق	موافق	محايد	موافق	غير موافق	غير موافق	غير موافق	محايد	غير موافق	محايد	محايد	موافق	غير موافق	موافق	موافق	موافق	محايد	موافق	موافق	غير موافق	موافق	محايد	غير موافق	غير موافق	موافق	غير موافق	غير موافق	غير موافق	غير موافق	موافق	محايد	موافق	غير موافق	غير موافق	غير موافق	موافق	موافق
2023-12-24 15:50:08	نعم	محايد	موافق	موافق	غير موافق	محايد	موافق	موافق	موافق	موافق	غير موافق	غير موافق	غير موافق	محايد	موافق	غير موافق	غير موافق	موافق	غير موافق	موافق	موافق	موافق	موافق	غير موافق	موافق	موافق	غير موافق	غير موافق	موافق	غير موافق	غير موافق	موافق	غير موافق	غير موافق	غير موافق	غير موافق	موافق	موافق	موافق	غير موافق	محايد	محايد	محايد	موافق
2023-12-25 18:41:10	نعم	غير موافق	موافق	غير موافق	غير موافق	موافق	موافق	غير موافق	غير موافق	موافق	موافق	غير موافق	غير موافق	غير موافق	غير موافق	غير موافق	موافق	غير موافق	موافق	غير موافق	موافق	محايد	موافق	غير موافق	موافق	موافق	غير موافق	موافق	موافق	غير موافق	غير موافق	موافق	غير موافق	غير موافق	موافق	غير موافق	موافق	موافق	موافق	غير موافق	محايد	موافق	موافق	موافق
2023-12-25 22:21:04	نعم	موافق	موافق	محايد	موافق	موافق	محايد	محايد	موافق	موافق	موافق	غير موافق	غير موافق	موافق	غير موافق	غير موافق	موافق	موافق	غير موافق	محايد	موافق	موافق	غير موافق	غير موافق	محايد	موافق	غير موافق	غير موافق	موافق	غير موافق	موافق	موافق	غير موافق	محايد	موافق	غير موافق	موافق	موافق	موافق	محايد	محايد	موافق	موافق	موافق
2023-12-25 22:32:13	نعم	غير موافق	غير موافق	غير موافق	غير موافق	محايد	موافق	محايد	محايد	محايد	غير موافق	غير موافق	غير موافق	غير موافق	غير موافق	موافق	موافق	غير موافق	موافق	غير موافق	موافق	غير موافق	موافق	غير موافق	موافق	موافق	غير موافق	غير موافق	موافق	غير موافق	غير موافق	موافق	غير موافق	غير موافق	موافق	محايد	موافق	محايد	موافق	غير موافق	محايد	موافق	موافق	موافق
2023-12-28 11:43:34	نعم	موافق	موافق	موافق	محايد	موافق	موافق	موافق	موافق	موافق	موافق	موافق	غير موافق	موافق	محايد	غير موافق	موافق	موافق	غير موافق	غير موافق	موافق	موافق	غير موافق	غير موافق	محايد	موافق	غير موافق	غير موافق	موافق	غير موافق	محايد	موافق	غير موافق	موافق	موافق	محايد	موافق	موافق	موافق	محايد	محايد	محايد	موافق	موافق
2023-12-28 19:09:44	نعم	موافق	موافق	موافق	غير موافق	موافق	موافق	موافق	موافق	موافق	غير موافق	غير موافق	غير موافق	موافق	غير موافق	غير موافق	موافق	موافق	محايد	غير موافق	موافق	موافق	غير موافق	موافق	محايد	موافق	غير موافق	غير موافق	موافق	غير موافق	موافق	موافق	غير موافق	غير موافق	موافق	غير موافق	موافق	موافق	موافق	موافق	غير موافق	موافق	موافق	موافق
2023-12-28 19:25:16	نعم	موافق	موافق	موافق	موافق	موافق	محايد	موافق	محايد	موافق	غير موافق	غير موافق	غير موافق	موافق	محايد	غير موافق	موافق	موافق	غير موافق	محايد	محايد	موافق	غير موافق	غير موافق	محايد	موافق	محايد	موافق	موافق	غير موافق	موافق	موافق	غير موافق	محايد	موافق	محايد	محايد	موافق	محايد	غير موافق	محايد	محايد	موافق	موافق
2023-12-28 22:12:32	نعم	موافق	موافق	موافق	غير موافق	غير موافق	موافق	موافق	موافق	موافق	غير موافق	غير موافق	غير موافق	موافق	غير موافق	غير موافق	موافق	موافق	محايد	محايد	موافق	موافق	غير موافق	غير موافق	محايد	موافق	غير موافق	غير موافق	موافق	غير موافق	موافق	موافق	غير موافق	محايد	غير موافق	غير موافق	غير موافق	موافق	موافق	موافق	غير موافق	موافق	موافق	موافق
2023-12-29 15:38:57	نعم	موافق	موافق	موافق	محايد	موافق	موافق	موافق	موافق	موافق	محايد	غير موافق	غير موافق	موافق	غير موافق	غير موافق	غير موافق	موافق	غير موافق	محايد	موافق	موافق	غير موافق	محايد	محايد	موافق	محايد	غير موافق	موافق	غير موافق	موافق	موافق	غير موافق	محايد	موافق	غير موافق	موافق	موافق	موافق	غير موافق	محايد	محايد	موافق	غير موافق
2023-12-29 21:05:23	نعم	موافق	موافق	موافق	محايد	موافق	موافق	موافق	موافق	موافق	غير موافق	غير موافق	غير موافق	موافق	غير موافق	غير موافق	غير موافق	محايد	موافق	غير موافق	موافق	موافق	غير موافق	غير موافق	غير موافق	موافق	محايد	غير موافق	موافق	غير موافق	غير موافق	موافق	محايد	غير موافق	غير موافق	محايد	موافق	محايد	موافق	غير موافق	محايد	محايد	موافق	موافق
2023-12-30 22:21:05	نعم	موافق	موافق	موافق	غير موافق	غير موافق	موافق	موافق	موافق	موافق	محايد	موافق	موافق	موافق	غير موافق	غير موافق	غير موافق	موافق	موافق	موافق	موافق	موافق	غير موافق	غير موافق	موافق	موافق	غير موافق	غير موافق	غير موافق	موافق	غير موافق	موافق	غير موافق	غير موافق	موافق	موافق	موافق	محايد	موافق	غير موافق	غير موافق	غير موافق	غير موافق	غير موافق
2023-12-30 22:24:00	نعم	محايد	موافق	غير موافق	غير موافق	موافق	غير موافق	موافق	موافق	محايد	محايد	غير موافق	غير موافق	محايد	موافق	غير موافق	موافق	محايد	غير موافق	محايد	موافق	موافق	محايد	موافق	موافق	موافق	غير موافق	غير موافق	موافق	غير موافق	غير موافق	موافق	غير موافق	غير موافق	محايد	غير موافق	غير موافق	محايد	موافق	محايد	غير موافق	موافق	موافق	موافق
2023-12-30 22:27:18	نعم	غير موافق	غير موافق	موافق	غير موافق	موافق	محايد	محايد	محايد	غير موافق	موافق	غير موافق	غير موافق	غير موافق	غير موافق	غير موافق	محايد	موافق	غير موافق	غير موافق	موافق	غير موافق	موافق	موافق	موافق	موافق	موافق	غير موافق	موافق	غير موافق	محايد	موافق	غير موافق	غير موافق	محايد	غير موافق	موافق	موافق	غير موافق	غير موافق	غير موافق	غير موافق	موافق	موافق
2023-12-30 22:45:08	نعم	موافق	محايد	محايد	غير موافق	موافق	محايد	موافق	محايد	موافق	موافق	غير موافق	غير موافق	موافق	غير موافق	موافق	موافق	محايد	غير موافق	غير موافق	موافق	موافق	غير موافق	محايد	محايد	موافق	غير موافق	غير موافق	موافق	غير موافق	غير موافق	موافق	غير موافق	غير موافق	موافق	غير موافق	موافق	موافق	موافق	غير موافق	موافق	محايد	محايد	موافق
2023-12-30 22:46:21	نعم	غير موافق	غير موافق	غير موافق	غير موافق	موافق	موافق	غير موافق	موافق	محايد	موافق	غير موافق	غير موافق	غير موافق	موافق	موافق	موافق	غير موافق	غير موافق	غير موافق	موافق	غير موافق	موافق	موافق	موافق	موافق	غير موافق	غير موافق	موافق	غير موافق	غير موافق	موافق	غير موافق	غير موافق	موافق	غير موافق	موافق	موافق	موافق	غير موافق	غير موافق	غير موافق	موافق	موافق
2023-12-30 22:50:02	نعم	موافق	موافق	غير موافق	موافق	موافق	محايد	غير موافق	محايد	محايد	محايد	غير موافق	غير موافق	موافق	محايد	غير موافق	محايد	محايد	محايد	محايد	محايد	موافق	غير موافق	غير موافق	موافق	موافق	موافق	غير موافق	موافق	غير موافق	موافق	موافق	غير موافق	موافق	موافق	موافق	موافق	محايد	موافق	محايد	غير موافق	موافق	موافق	موافق
2023-12-30 22:50:21	نعم	غير موافق	غير موافق	موافق	غير موافق	موافق	موافق	موافق	موافق	محايد	موافق	غير موافق	غير موافق	غير موافق	محايد	موافق	موافق	محايد	موافق	موافق	موافق	غير موافق	موافق	موافق	موافق	موافق	غير موافق	غير موافق	غير موافق	غير موافق	غير موافق	موافق	محايد	غير موافق	موافق	غير موافق	محايد	محايد	موافق	موافق	موافق	موافق	موافق	موافق
2023-12-30 22:50:25	نعم	موافق	غير موافق	غير موافق	موافق	محايد	موافق	موافق	موافق	موافق	موافق	غير موافق	غير موافق	موافق	غير موافق	غير موافق	محايد	موافق	غير موافق	موافق	موافق	موافق	غير موافق	غير موافق	موافق	موافق	غير موافق	غير موافق	موافق	غير موافق	موافق	موافق	غير موافق	غير موافق	موافق	غير موافق	محايد	موافق	موافق	غير موافق	غير موافق	موافق	موافق	موافق
2023-12-30 23:04:01	نعم	غير موافق	غير موافق	غير موافق	محايد	محايد	غير موافق	غير موافق	غير موافق	غير موافق	غير موافق	غير موافق	غير موافق	غير موافق	غير موافق	غير موافق	غير موافق	غير موافق	غير موافق	غير موافق	غير موافق	غير موافق	غير موافق	غير موافق	غير موافق	موافق	محايد	غير موافق	غير موافق	غير موافق	غير موافق	موافق	موافق	غير موافق	غير موافق	غير موافق	غير موافق	غير موافق	غير موافق	غير موافق	غير موافق	موافق	موافق	موافق
2023-12-30 23:22:54	نعم	موافق	موافق	محايد	موافق	محايد	غير موافق	موافق	محايد	موافق	موافق	محايد	محايد	موافق	محايد	محايد	محايد	موافق	محايد	موافق	موافق	موافق	محايد	محايد	محايد	محايد	محايد	محايد	محايد	محايد	محايد	موافق	محايد	محايد	موافق	محايد	محايد	محايد	محايد	محايد	محايد	محايد	محايد	محايد
2023-12-30 23:24:49	نعم	موافق	موافق	غير موافق	غير موافق	موافق	محايد	محايد	محايد	موافق	موافق	موافق	محايد	موافق	محايد	غير موافق	موافق	محايد	موافق	غير موافق	موافق	موافق	محايد	محايد	موافق	موافق	غير موافق	موافق	موافق	غير موافق	موافق	موافق	غير موافق	موافق	موافق	موافق	موافق	موافق	موافق	موافق	موافق	محايد	موافق	موافق
2023-12-30 23:33:12	نعم	محايد	محايد	غير موافق	محايد	موافق	غير موافق	غير موافق	محايد	موافق	غير موافق	محايد	غير موافق	محايد	محايد	موافق	موافق	موافق	موافق	غير موافق	محايد	موافق	موافق	موافق	موافق	موافق	موافق	غير موافق	موافق	غير موافق	موافق	موافق	غير موافق	غير موافق	غير موافق	موافق	موافق	موافق	موافق	موافق	موافق	محايد	موافق	موافق
2023-12-30 23:39:11	نعم	موافق	موافق	موافق	موافق	موافق	موافق	موافق	موافق	محايد	محايد	غير موافق	غير موافق	موافق	غير موافق	محايد	موافق	موافق	غير موافق	محايد	موافق	موافق	محايد	غير موافق	محايد	موافق	محايد	غير موافق	موافق	غير موافق	غير موافق	موافق	غير موافق	غير موافق	محايد	غير موافق	محايد	موافق	موافق	غير موافق	موافق	موافق	موافق	موافق
2023-12-31 01:09:39	نعم	غير موافق	غير موافق	غير موافق	غير موافق	محايد	غير موافق	موافق	موافق	محايد	محايد	غير موافق	غير موافق	غير موافق	موافق	محايد	غير موافق	محايد	محايد	غير موافق	غير موافق	محايد	موافق	محايد	موافق	موافق	غير موافق	غير موافق	موافق	غير موافق	محايد	موافق	غير موافق	غير موافق	موافق	موافق	موافق	محايد	موافق	غير موافق	غير موافق	محايد	محايد	موافق
2023-12-31 13:19:24	نعم	موافق	محايد	موافق	غير موافق	موافق	موافق	موافق	محايد	محايد	محايد	غير موافق	غير موافق	محايد	محايد	غير موافق	محايد	محايد	محايد	محايد	غير موافق	موافق	محايد	غير موافق	موافق	موافق	موافق	غير موافق	محايد	غير موافق	محايد	موافق	غير موافق	غير موافق	غير موافق	محايد	محايد	محايد	محايد	غير موافق	غير موافق	محايد	موافق	موافق
2023-12-31 13:19:37	نعم	موافق	محايد	موافق	غير موافق	موافق	موافق	موافق	محايد	محايد	محايد	غير موافق	غير موافق	محايد	محايد	غير موافق	محايد	محايد	محايد	محايد	غير موافق	موافق	محايد	غير موافق	موافق	موافق	موافق	غير موافق	محايد	غير موافق	محايد	موافق	غير موافق	غير موافق	غير موافق	محايد	محايد	محايد	محايد	غير موافق	غير موافق	محايد	موافق	موافق
2023-12-31 20:11:34	نعم	موافق	موافق	غير موافق	غير موافق	غير موافق	غير موافق	موافق	غير موافق	موافق	غير موافق	غير موافق	موافق	موافق	محايد	محايد	موافق	موافق	غير موافق	غير موافق	موافق	موافق	غير موافق	غير موافق	غير موافق	موافق	موافق	غير موافق	موافق	موافق	موافق	موافق	غير موافق	غير موافق	غير موافق	موافق	محايد	موافق	موافق	غير موافق	غير موافق	غير موافق	غير موافق	موافق
2023-12-31 20:12:04	نعم	موافق	موافق	غير موافق	موافق	موافق	غير موافق	موافق	موافق	موافق	موافق	غير موافق	غير موافق	موافق	غير موافق	غير موافق	غير موافق	موافق	غير موافق	محايد	موافق	موافق	غير موافق	غير موافق	غير موافق	موافق	محايد	غير موافق	موافق	غير موافق	موافق	موافق	غير موافق	موافق	موافق	غير موافق	محايد	موافق	موافق	غير موافق	غير موافق	موافق	موافق	محايد
2023-12-31 20:15:14	نعم	موافق	موافق	محايد	غير موافق	موافق	موافق	محايد	محايد	موافق	موافق	غير موافق	غير موافق	موافق	محايد	موافق	موافق	موافق	محايد	غير موافق	موافق	موافق	محايد	غير موافق	غير موافق	موافق	محايد	غير موافق	موافق	غير موافق	موافق	موافق	غير موافق	غير موافق	محايد	غير موافق	محايد	موافق	موافق	محايد	محايد	موافق	موافق	موافق
2023-12-31 20:16:56	نعم	موافق	موافق	موافق	موافق	موافق	موافق	موافق	محايد	موافق	موافق	موافق	غير موافق	موافق	غير موافق	موافق	محايد	محايد	موافق	غير موافق	موافق	موافق	محايد	محايد	موافق	موافق	غير موافق	غير موافق	موافق	غير موافق	موافق	موافق	غير موافق	غير موافق	غير موافق	غير موافق	موافق	موافق	موافق	غير موافق	غير موافق	موافق	موافق	محايد
2023-12-31 20:19:19	نعم	محايد	موافق	موافق	موافق	موافق	محايد	موافق	موافق	موافق	موافق	موافق	غير موافق	موافق	محايد	محايد	موافق	غير موافق	غير موافق	موافق	غير موافق	موافق	محايد	محايد	غير موافق	موافق	محايد	غير موافق	موافق	غير موافق	غير موافق	موافق	غير موافق	محايد	موافق	موافق	محايد	محايد	موافق	موافق	محايد	محايد	موافق	موافق
2023-12-31 20:20:12	نعم	موافق	غير موافق	غير موافق	موافق	محايد	محايد	غير موافق	غير موافق	موافق	غير موافق	غير موافق	غير موافق	موافق	غير موافق	غير موافق	غير موافق	موافق	موافق	محايد	موافق	موافق	غير موافق	موافق	محايد	موافق	غير موافق	غير موافق	موافق	غير موافق	موافق	موافق	غير موافق	غير موافق	موافق	موافق	موافق	موافق	موافق	موافق	موافق	محايد	موافق	موافق
2023-12-31 20:20:41	نعم	موافق	موافق	موافق	موافق	موافق	موافق	موافق	موافق	موافق	موافق	موافق	موافق	موافق	موافق	موافق	موافق	موافق	موافق	موافق	موافق	موافق	موافق	موافق	موافق	موافق	موافق	موافق	موافق	موافق	موافق	موافق	موافق	موافق	موافق	موافق	محايد	محايد	محايد	محايد	محايد	محايد	محايد	موافق
2023-12-31 21:03:40	نعم	موافق	موافق	موافق	غير موافق	موافق	موافق	موافق	موافق	موافق	موافق	غير موافق	غير موافق	موافق	غير موافق	غير موافق	موافق	موافق	غير موافق	غير موافق	موافق	موافق	غير موافق	غير موافق	موافق	موافق	غير موافق	غير موافق	موافق	موافق	موافق	موافق	غير موافق	غير موافق	غير موافق	غير موافق	غير موافق	موافق	موافق	موافق	غير موافق	موافق	موافق	موافق
2023-12-31 21:10:15	نعم	غير موافق	غير موافق	غير موافق	غير موافق	غير موافق	غير موافق	غير موافق	غير موافق	غير موافق	غير موافق	غير موافق	غير موافق	غير موافق	موافق	موافق	غير موافق	غير موافق	غير موافق	غير موافق	غير موافق	غير موافق	موافق	غير موافق	غير موافق	غير موافق	غير موافق	غير موافق	غير موافق	غير موافق	غير موافق	موافق	غير موافق	غير موافق	غير موافق	غير موافق	غير موافق	غير موافق	غير موافق	غير موافق	غير موافق	غير موافق	غير موافق	غير موافق
2023-12-31 21:10:26	نعم	موافق	غير موافق	موافق	غير موافق	موافق	محايد	محايد	غير موافق	موافق	موافق	غير موافق	غير موافق	موافق	غير موافق	غير موافق	موافق	محايد	غير موافق	غير موافق	موافق	موافق	غير موافق	غير موافق	غير موافق	موافق	غير موافق	غير موافق	موافق	غير موافق	موافق	موافق	غير موافق	غير موافق	موافق	غير موافق	غير موافق	موافق	موافق	محايد	محايد	موافق	موافق	موافق
2023-12-31 21:11:37	نعم	موافق	محايد	غير موافق	محايد	محايد	غير موافق	محايد	محايد	موافق	موافق	غير موافق	غير موافق	موافق	غير موافق	موافق	غير موافق	محايد	محايد	محايد	موافق	موافق	غير موافق	غير موافق	غير موافق	موافق	محايد	غير موافق	موافق	غير موافق	محايد	موافق	محايد	موافق	موافق	موافق	موافق	موافق	موافق	موافق	موافق	محايد	محايد	موافق
2023-12-31 21:16:47	نعم	موافق	موافق	موافق	موافق	موافق	محايد	موافق	محايد	موافق	موافق	موافق	موافق	موافق	محايد	غير موافق	محايد	محايد	موافق	محايد	موافق	موافق	موافق	محايد	محايد	موافق	محايد	محايد	موافق	موافق	موافق	موافق	غير موافق	محايد	موافق	محايد	موافق	موافق	موافق	موافق	محايد	محايد	محايد	محايد
2023-12-31 21:21:18	نعم	موافق	موافق	موافق	موافق	موافق	محايد	موافق	موافق	موافق	موافق	غير موافق	غير موافق	موافق	غير موافق	موافق	غير موافق	موافق	موافق	موافق	موافق	موافق	غير موافق	موافق	موافق	موافق	غير موافق	غير موافق	موافق	غير موافق	موافق	موافق	غير موافق	غير موافق	موافق	غير موافق	موافق	موافق	موافق	غير موافق	موافق	موافق	موافق	موافق
2023-12-31 21:31:32	نعم	محايد	موافق	موافق	موافق	غير موافق	موافق	موافق	موافق	موافق	غير موافق	موافق	غير موافق	موافق	موافق	موافق	محايد	موافق	محايد	محايد	موافق	موافق	موافق	محايد	موافق	موافق	موافق	موافق	موافق	موافق	غير موافق	موافق	محايد	موافق	موافق	موافق	موافق	موافق	موافق	محايد	محايد	محايد	موافق	موافق
2023-12-31 22:20:27	نعم	محايد	محايد	غير موافق	غير موافق	محايد	محايد	محايد	محايد	محايد	موافق	غير موافق	غير موافق	محايد	محايد	محايد	محايد	محايد	محايد	محايد	محايد	محايد	محايد	محايد	محايد	محايد	محايد	محايد	محايد	محايد	محايد	محايد	محايد	محايد	محايد	محايد	محايد	محايد	محايد	محايد	محايد	محايد	محايد	محايد
2024-01-01 21:43:56	نعم	موافق	موافق	محايد	غير موافق	موافق	موافق	محايد	محايد	موافق	موافق	غير موافق	غير موافق	موافق	محايد	موافق	موافق	موافق	محايد	غير موافق	موافق	موافق	محايد	غير موافق	غير موافق	موافق	محايد	غير موافق	موافق	غير موافق	موافق	موافق	غير موافق	غير موافق	محايد	غير موافق	محايد	موافق	موافق	محايد	محايد	موافق	موافق	موافق
2024-01-02 07:22:15	نعم	موافق	غير موافق	موافق	غير موافق	غير موافق	محايد	موافق	محايد	موافق	غير موافق	غير موافق	غير موافق	موافق	محايد	غير موافق	محايد	موافق	غير موافق	موافق	موافق	موافق	غير موافق	موافق	موافق	موافق	غير موافق	غير موافق	موافق	غير موافق	غير موافق	موافق	غير موافق	محايد	محايد	غير موافق	محايد	موافق	موافق	موافق	محايد	موافق	موافق	موافق
2024-01-04 11:17:52	نعم	محايد	موافق	غير موافق	محايد	محايد	غير موافق	غير موافق	محايد	محايد	موافق	غير موافق	غير موافق	موافق	موافق	محايد	غير موافق	موافق	محايد	غير موافق	موافق	موافق	محايد	غير موافق	موافق	موافق	محايد	غير موافق	محايد	غير موافق	غير موافق	موافق	غير موافق	غير موافق	محايد	غير موافق	موافق	محايد	موافق	موافق	غير موافق	موافق	موافق	موافق
2024-01-06 13:04:09	نعم	موافق	محايد	غير موافق	موافق	موافق	موافق	محايد	محايد	موافق	غير موافق	محايد	غير موافق	موافق	محايد	غير موافق	محايد	موافق	غير موافق	غير موافق	موافق	موافق	محايد	موافق	موافق	موافق	محايد	غير موافق	موافق	غير موافق	محايد	موافق	غير موافق	غير موافق	محايد	غير موافق	محايد	موافق	موافق	غير موافق	غير موافق	موافق	موافق	موافق
2024-01-06 14:22:13	نعم	غير موافق	موافق	غير موافق	غير موافق	موافق	موافق	موافق	موافق	موافق	غير موافق	موافق	غير موافق	موافق	غير موافق	غير موافق	موافق	موافق	غير موافق	غير موافق	موافق	موافق	موافق	غير موافق	موافق	موافق	غير موافق	موافق	موافق	غير موافق	غير موافق	موافق	غير موافق	غير موافق	غير موافق	موافق	موافق	موافق	موافق	غير موافق	غير موافق	غير موافق	موافق	موافق
2024-01-06 20:18:09	نعم	محايد	موافق	موافق	محايد	محايد	غير موافق	محايد	غير موافق	محايد	محايد	غير موافق	غير موافق	محايد	محايد	غير موافق	محايد	محايد	غير موافق	محايد	موافق	محايد	محايد	محايد	موافق	موافق	محايد	غير موافق	محايد	غير موافق	غير موافق	موافق	غير موافق	غير موافق	غير موافق	غير موافق	موافق	محايد	موافق	محايد	محايد	محايد	موافق	موافق
2024-01-09 17:39:28	نعم	غير موافق	محايد	غير موافق	غير موافق	محايد	غير موافق	موافق	موافق	محايد	محايد	غير موافق	غير موافق	محايد	غير موافق	غير موافق	محايد	محايد	غير موافق	غير موافق	محايد	محايد	موافق	غير موافق	موافق	موافق	غير موافق	غير موافق	محايد	غير موافق	محايد	موافق	غير موافق	غير موافق	غير موافق	غير موافق	محايد	غير موافق	محايد	غير موافق	محايد	غير موافق	موافق	موافق
2024-01-10 11:53:08	نعم	غير موافق	غير موافق	محايد	غير موافق	غير موافق	غير موافق	محايد	غير موافق	غير موافق	موافق	غير موافق	غير موافق	موافق	محايد	موافق	غير موافق	غير موافق	موافق	غير موافق	موافق	غير موافق	غير موافق	غير موافق	غير موافق	غير موافق	غير موافق	غير موافق	غير موافق	غير موافق	غير موافق	موافق	غير موافق	موافق	موافق	محايد	موافق	غير موافق	موافق	محايد	موافق	موافق	موافق	موافق
2024-01-11 16:26:09	نعم	موافق	موافق	غير موافق	موافق	موافق	موافق	موافق	موافق	موافق	موافق	غير موافق	غير موافق	موافق	غير موافق	موافق	غير موافق	محايد	غير موافق	محايد	غير موافق	موافق	موافق	موافق	موافق	موافق	غير موافق	غير موافق	موافق	موافق	موافق	موافق	غير موافق	غير موافق	موافق	موافق	موافق	موافق	موافق	محايد	غير موافق	موافق	موافق	موافق
2024-01-11 17:57:18	نعم	غير موافق	غير موافق	غير موافق	غير موافق	غير موافق	محايد	غير موافق	محايد	موافق	موافق	محايد	محايد	غير موافق	محايد	غير موافق	موافق	موافق	موافق	غير موافق	غير موافق	غير موافق	موافق	موافق	موافق	موافق	غير موافق	موافق	موافق	موافق	موافق	موافق	غير موافق	موافق	موافق	موافق	موافق	موافق	موافق	موافق	موافق	محايد	محايد	موافق
2024-01-11 20:45:33	لا
2024-01-11 20:50:47	نعم	موافق	موافق	محايد	موافق	موافق	موافق	محايد	موافق	موافق	محايد	غير موافق	غير موافق	موافق	غير موافق	غير موافق	موافق	موافق	محايد	غير موافق	موافق	موافق	غير موافق	محايد	موافق	موافق	غير موافق	غير موافق	موافق	موافق	موافق	موافق	غير موافق	غير موافق	غير موافق	محايد	غير موافق	موافق	موافق	غير موافق	غير موافق	غير موافق	موافق	موافق
2024-01-13 20:40:04	نعم	غير موافق	غير موافق	غير موافق	غير موافق	غير موافق	غير موافق	غير موافق	غير موافق	محايد	غير موافق	غير موافق	غير موافق	غير موافق	موافق	غير موافق	غير موافق	غير موافق	موافق	غير موافق	موافق	غير موافق	موافق	موافق	موافق	موافق	غير موافق	غير موافق	موافق	غير موافق	غير موافق	محايد	محايد	غير موافق	غير موافق	غير موافق	محايد	محايد	محايد	غير موافق	غير موافق	غير موافق	موافق	موافق
2024-01-14 13:03:52	نعم	موافق	موافق	محايد	محايد	موافق	محايد	محايد	محايد	موافق	موافق	غير موافق	غير موافق	موافق	غير موافق	غير موافق	موافق	موافق	محايد	موافق	موافق	موافق	محايد	غير موافق	غير موافق	موافق	غير موافق	غير موافق	موافق	غير موافق	موافق	موافق	غير موافق	موافق	موافق	غير موافق	موافق	موافق	موافق	غير موافق	محايد	محايد	موافق	موافق
2024-01-15 22:26:13	نعم	غير موافق	موافق	موافق	محايد	غير موافق	غير موافق	موافق	غير موافق	موافق	غير موافق	غير موافق	غير موافق	موافق	غير موافق	غير موافق	غير موافق	محايد	موافق	غير موافق	غير موافق	موافق	موافق	موافق	موافق	موافق	موافق	غير موافق	موافق	غير موافق	غير موافق	موافق	غير موافق	غير موافق	غير موافق	موافق	موافق	موافق	موافق	غير موافق	غير موافق	غير موافق	موافق	موافق
2024-01-15 22:30:52	نعم	موافق	موافق	موافق	غير موافق	غير موافق	موافق	موافق	موافق	موافق	محايد	غير موافق	غير موافق	موافق	غير موافق	غير موافق	موافق	موافق	غير موافق	غير موافق	موافق	موافق	غير موافق	موافق	موافق	موافق	غير موافق	غير موافق	غير موافق	غير موافق	موافق	موافق	غير موافق	غير موافق	موافق	غير موافق	موافق	موافق	موافق	موافق	غير موافق	موافق	موافق	موافق
2024-01-15 22:42:19	نعم	محايد	موافق	موافق	غير موافق	موافق	موافق	موافق	محايد	موافق	محايد	غير موافق	غير موافق	موافق	غير موافق	غير موافق	محايد	غير موافق	غير موافق	غير موافق	موافق	موافق	غير موافق	غير موافق	موافق	موافق	محايد	غير موافق	موافق	غير موافق	غير موافق	موافق	غير موافق	غير موافق	محايد	غير موافق	موافق	موافق	موافق	محايد	غير موافق	موافق	موافق	موافق
2024-01-15 23:23:18	نعم	محايد	موافق	غير موافق	موافق	موافق	غير موافق	محايد	غير موافق	محايد	محايد	غير موافق	غير موافق	موافق	محايد	موافق	غير موافق	موافق	غير موافق	غير موافق	موافق	موافق	موافق	غير موافق	محايد	موافق	محايد	غير موافق	موافق	موافق	موافق	موافق	محايد	غير موافق	غير موافق	محايد	موافق	موافق	موافق	موافق	محايد	غير موافق	موافق	موافق
2024-01-16 10:27:51	نعم	موافق	موافق	غير موافق	محايد	موافق	غير موافق	محايد	محايد	موافق	محايد	غير موافق	غير موافق	موافق	غير موافق	محايد	محايد	موافق	محايد	غير موافق	محايد	موافق	غير موافق	موافق	موافق	موافق	محايد	محايد	موافق	محايد	محايد	موافق	غير موافق	محايد	محايد	موافق	محايد	موافق	محايد	محايد	محايد	محايد	محايد	محايد
2024-01-16 12:48:56	نعم	محايد	محايد	غير موافق	محايد	موافق	غير موافق	غير موافق	موافق	محايد	موافق	غير موافق	غير موافق	محايد	غير موافق	محايد	محايد	محايد	موافق	محايد	موافق	محايد	موافق	موافق	موافق	موافق	غير موافق	غير موافق	محايد	غير موافق	غير موافق	موافق	غير موافق	غير موافق	موافق	محايد	موافق	محايد	موافق	غير موافق	محايد	محايد	محايد	موافق
2024-01-16 12:53:54	نعم	غير موافق	غير موافق	محايد	غير موافق	محايد	غير موافق	محايد	غير موافق	محايد	محايد	محايد	محايد	غير موافق	محايد	غير موافق	محايد	محايد	محايد	محايد	غير موافق	غير موافق	محايد	محايد	محايد	موافق	موافق	محايد	محايد	موافق	محايد	موافق	موافق	محايد	محايد	محايد	محايد	موافق	محايد	موافق	غير موافق	غير موافق	محايد	غير موافق
2024-01-16 12:54:42	نعم	غير موافق	غير موافق	غير موافق	محايد	غير موافق	غير موافق	غير موافق	غير موافق	محايد	محايد	غير موافق	غير موافق	غير موافق	موافق	محايد	غير موافق	محايد	محايد	غير موافق	موافق	موافق	موافق	موافق	موافق	موافق	محايد	غير موافق	موافق	محايد	موافق	موافق	غير موافق	موافق	محايد	محايد	غير موافق	محايد	موافق	محايد	غير موافق	موافق	موافق	موافق
2024-01-16 12:59:11	نعم	غير موافق	غير موافق	محايد	غير موافق	محايد	محايد	محايد	محايد	محايد	موافق	غير موافق	غير موافق	غير موافق	محايد	غير موافق	غير موافق	غير موافق	غير موافق	محايد	موافق	محايد	موافق	غير موافق	موافق	موافق	غير موافق	غير موافق	محايد	غير موافق	غير موافق	موافق	غير موافق	غير موافق	غير موافق	غير موافق	محايد	محايد	موافق	محايد	محايد	محايد	موافق	موافق
2024-01-16 13:00:12	نعم	محايد	محايد	موافق	غير موافق	محايد	موافق	موافق	موافق	محايد	محايد	غير موافق	غير موافق	محايد	محايد	موافق	غير موافق	موافق	محايد	محايد	موافق	موافق	موافق	موافق	غير موافق	موافق	محايد	غير موافق	موافق	محايد	محايد	موافق	غير موافق	غير موافق	غير موافق	غير موافق	غير موافق	محايد	موافق	موافق	محايد	محايد	محايد	موافق
2024-01-16 13:03:59	نعم	موافق	موافق	محايد	محايد	موافق	محايد	محايد	محايد	موافق	موافق	غير موافق	غير موافق	موافق	غير موافق	غير موافق	موافق	موافق	غير موافق	غير موافق	موافق	موافق	غير موافق	غير موافق	محايد	موافق	غير موافق	غير موافق	موافق	محايد	محايد	موافق	غير موافق	محايد	موافق	غير موافق	موافق	موافق	موافق	محايد	غير موافق	موافق	موافق	محايد
2024-01-16 13:04:23	نعم	موافق	موافق	غير موافق	موافق	موافق	غير موافق	موافق	موافق	موافق	موافق	غير موافق	غير موافق	موافق	محايد	غير موافق	موافق	محايد	غير موافق	غير موافق	موافق	موافق	غير موافق	غير موافق	غير موافق	موافق	غير موافق	غير موافق	موافق	غير موافق	موافق	موافق	غير موافق	غير موافق	موافق	غير موافق	موافق	موافق	موافق	محايد	محايد	موافق	موافق	موافق
2024-01-16 13:08:29	نعم	موافق	موافق	غير موافق	محايد	موافق	محايد	غير موافق	محايد	محايد	موافق	غير موافق	غير موافق	موافق	محايد	محايد	محايد	موافق	محايد	غير موافق	موافق	موافق	محايد	محايد	موافق	موافق	محايد	غير موافق	محايد	غير موافق	موافق	موافق	غير موافق	غير موافق	موافق	محايد	موافق	محايد	موافق	محايد	محايد	محايد	موافق	موافق
2024-01-16 13:10:20	نعم	محايد	موافق	موافق	محايد	موافق	محايد	محايد	محايد	موافق	موافق	محايد	محايد	موافق	محايد	محايد	محايد	موافق	محايد	محايد	موافق	موافق	محايد	محايد	محايد	محايد	محايد	محايد	محايد	محايد	محايد	موافق	موافق	موافق	موافق	محايد	محايد	موافق	موافق	موافق	موافق	موافق	موافق	موافق
2024-01-16 13:11:57	نعم	محايد	محايد	موافق	محايد	محايد	موافق	موافق	موافق	موافق	غير موافق	غير موافق	غير موافق	محايد	غير موافق	غير موافق	غير موافق	محايد	غير موافق	محايد	موافق	موافق	محايد	موافق	موافق	موافق	محايد	غير موافق	موافق	غير موافق	موافق	موافق	غير موافق	غير موافق	غير موافق	غير موافق	موافق	محايد	موافق	محايد	غير موافق	موافق	موافق	موافق
2024-01-16 13:15:15	نعم	موافق	موافق	محايد	موافق	موافق	محايد	موافق	محايد	موافق	موافق	موافق	غير موافق	موافق	غير موافق	غير موافق	موافق	موافق	غير موافق	موافق	موافق	موافق	غير موافق	غير موافق	غير موافق	موافق	غير موافق	محايد	محايد	محايد	موافق	موافق	غير موافق	محايد	موافق	غير موافق	محايد	موافق	موافق	موافق	غير موافق	موافق	موافق	موافق
2024-01-16 13:15:52	نعم	موافق	محايد	غير موافق	غير موافق	موافق	محايد	موافق	موافق	موافق	موافق	غير موافق	غير موافق	موافق	غير موافق	محايد	غير موافق	موافق	غير موافق	موافق	موافق	موافق	غير موافق	غير موافق	موافق	موافق	غير موافق	غير موافق	موافق	غير موافق	غير موافق	موافق	غير موافق	غير موافق	موافق	غير موافق	غير موافق	موافق	موافق	غير موافق	غير موافق	موافق	موافق	محايد
2024-01-16 13:16:20	نعم	غير موافق	غير موافق	غير موافق	غير موافق	غير موافق	غير موافق	غير موافق	غير موافق	محايد	محايد	محايد	غير موافق	غير موافق	محايد	موافق	غير موافق	غير موافق	غير موافق	غير موافق	غير موافق	غير موافق	غير موافق	غير موافق	غير موافق	غير موافق	غير موافق	محايد	غير موافق	غير موافق	غير موافق	موافق	غير موافق	غير موافق	موافق	محايد	محايد	غير موافق	غير موافق	غير موافق	غير موافق	غير موافق	غير موافق	غير موافق
2024-01-16 13:19:17	نعم	غير موافق	موافق	غير موافق	غير موافق	موافق	موافق	موافق	موافق	موافق	غير موافق	غير موافق	غير موافق	محايد	غير موافق	غير موافق	موافق	غير موافق	غير موافق	غير موافق	موافق	موافق	غير موافق	غير موافق	موافق	موافق	غير موافق	غير موافق	موافق	غير موافق	غير موافق	موافق	غير موافق	غير موافق	موافق	غير موافق	غير موافق	موافق	موافق	غير موافق	غير موافق	موافق	موافق	موافق
2024-01-16 13:21:31	نعم	موافق	موافق	غير موافق	موافق	موافق	غير موافق	غير موافق	غير موافق	موافق	موافق	غير موافق	غير موافق	موافق	غير موافق	غير موافق	موافق	موافق	محايد	غير موافق	محايد	موافق	محايد	غير موافق	موافق	موافق	غير موافق	غير موافق	موافق	غير موافق	موافق	موافق	غير موافق	موافق	محايد	غير موافق	موافق	موافق	موافق	موافق	غير موافق	موافق	موافق	موافق
2024-01-16 13:26:44	نعم	غير موافق	غير موافق	غير موافق	غير موافق	غير موافق	غير موافق	محايد	محايد	غير موافق	موافق	غير موافق	غير موافق	غير موافق	موافق	موافق	موافق	غير موافق	محايد	غير موافق	محايد	محايد	موافق	موافق	موافق	موافق	موافق	غير موافق	محايد	غير موافق	غير موافق	موافق	غير موافق	غير موافق	محايد	محايد	محايد	غير موافق	موافق	موافق	غير موافق	محايد	موافق	موافق
2024-01-16 13:37:32	نعم	غير موافق	غير موافق	غير موافق	غير موافق	غير موافق	غير موافق	موافق	موافق	غير موافق	موافق	غير موافق	غير موافق	غير موافق	موافق	غير موافق	غير موافق	غير موافق	غير موافق	غير موافق	غير موافق	غير موافق	غير موافق	غير موافق	موافق	موافق	موافق	غير موافق	موافق	غير موافق	غير موافق	موافق	غير موافق	موافق	موافق	غير موافق	موافق	موافق	موافق	موافق	موافق	موافق	موافق	موافق
2024-01-16 13:41:28	نعم	محايد	محايد	غير موافق	غير موافق	غير موافق	غير موافق	غير موافق	غير موافق	غير موافق	محايد	غير موافق	غير موافق	غير موافق	موافق	محايد	غير موافق	غير موافق	محايد	غير موافق	محايد	محايد	موافق	غير موافق	موافق	غير موافق	غير موافق	غير موافق	غير موافق	غير موافق	غير موافق	غير موافق	موافق	غير موافق	محايد	غير موافق	غير موافق	غير موافق	غير موافق	غير موافق	غير موافق	موافق	موافق	غير موافق
2024-01-16 13:49:57	نعم	غير موافق	موافق	غير موافق	موافق	موافق	غير موافق	موافق	موافق	موافق	محايد	غير موافق	غير موافق	موافق	غير موافق	غير موافق	غير موافق	غير موافق	موافق	غير موافق	موافق	موافق	محايد	غير موافق	موافق	موافق	غير موافق	غير موافق	موافق	غير موافق	موافق	موافق	غير موافق	غير موافق	غير موافق	غير موافق	موافق	غير موافق	موافق	محايد	غير موافق	موافق	موافق	موافق
2024-01-16 13:59:10	نعم	محايد	محايد	غير موافق	محايد	موافق	موافق	محايد	موافق	موافق	موافق	موافق	غير موافق	محايد	محايد	محايد	محايد	محايد	غير موافق	محايد	موافق	موافق	محايد	موافق	موافق	موافق	محايد	غير موافق	موافق	غير موافق	غير موافق	موافق	غير موافق	غير موافق	محايد	محايد	محايد	موافق	موافق	محايد	محايد	محايد	موافق	موافق
2024-01-16 14:11:22	نعم	غير موافق	غير موافق	غير موافق	محايد	موافق	موافق	غير موافق	غير موافق	غير موافق	غير موافق	محايد	محايد	محايد	محايد	موافق	موافق	موافق	غير موافق	غير موافق	غير موافق	غير موافق	غير موافق	غير موافق	غير موافق	غير موافق	موافق	محايد	غير موافق	غير موافق	غير موافق	غير موافق	غير موافق	غير موافق	غير موافق	غير موافق	غير موافق	غير موافق	غير موافق	غير موافق	غير موافق	غير موافق	غير موافق	غير موافق
2024-01-16 14:22:05	نعم	غير موافق	غير موافق	موافق	غير موافق	محايد	محايد	محايد	محايد	محايد	محايد	غير موافق	موافق	غير موافق	غير موافق	غير موافق	محايد	محايد	موافق	غير موافق	موافق	غير موافق	موافق	موافق	موافق	موافق	غير موافق	غير موافق	موافق	غير موافق	محايد	موافق	غير موافق	غير موافق	غير موافق	غير موافق	غير موافق	غير موافق	موافق	محايد	غير موافق	موافق	موافق	موافق
2024-01-16 15:20:21	نعم	غير موافق	غير موافق	غير موافق	غير موافق	غير موافق	غير موافق	غير موافق	غير موافق	غير موافق	غير موافق	غير موافق	غير موافق	غير موافق	موافق	محايد	غير موافق	غير موافق	غير موافق	غير موافق	محايد	غير موافق	موافق	محايد	موافق	غير موافق	غير موافق	غير موافق	غير موافق	غير موافق	غير موافق	محايد	موافق	غير موافق	غير موافق	غير موافق	محايد	غير موافق	غير موافق	غير موافق	غير موافق	غير موافق	غير موافق	غير موافق
2024-01-16 15:31:10	نعم	محايد	محايد	موافق	غير موافق	غير موافق	موافق	موافق	موافق	موافق	غير موافق	غير موافق	غير موافق	محايد	غير موافق	غير موافق	موافق	محايد	غير موافق	محايد	موافق	محايد	غير موافق	موافق	موافق	موافق	محايد	غير موافق	موافق	موافق	موافق	موافق	غير موافق	غير موافق	محايد	محايد	موافق	موافق	موافق	غير موافق	غير موافق	غير موافق	موافق	موافق
2024-01-16 15:37:50	نعم	محايد	محايد	غير موافق	محايد	محايد	محايد	غير موافق	موافق	موافق	موافق	غير موافق	غير موافق	محايد	غير موافق	غير موافق	محايد	موافق	موافق	غير موافق	موافق	موافق	غير موافق	غير موافق	موافق	موافق	محايد	غير موافق	موافق	موافق	موافق	موافق	غير موافق	غير موافق	موافق	غير موافق	غير موافق	موافق	موافق	محايد	موافق	غير موافق	موافق	موافق
2024-01-16 15:42:51	نعم	موافق	موافق	موافق	موافق	موافق	موافق	موافق	محايد	موافق	غير موافق	غير موافق	غير موافق	موافق	غير موافق	غير موافق	موافق	موافق	محايد	غير موافق	موافق	موافق	غير موافق	غير موافق	محايد	موافق	محايد	غير موافق	موافق	غير موافق	غير موافق	موافق	غير موافق	غير موافق	موافق	محايد	محايد	موافق	موافق	غير موافق	محايد	محايد	موافق	محايد
2024-01-16 15:49:48	نعم	محايد	محايد	محايد	محايد	موافق	محايد	محايد	محايد	موافق	غير موافق	غير موافق	غير موافق	موافق	غير موافق	غير موافق	محايد	محايد	محايد	غير موافق	محايد	محايد	محايد	موافق	موافق	موافق	غير موافق	غير موافق	موافق	غير موافق	محايد	موافق	غير موافق	غير موافق	موافق	غير موافق	موافق	محايد	موافق	محايد	غير موافق	غير موافق	موافق	موافق
2024-01-16 16:43:57	نعم	موافق	محايد	غير موافق	موافق	موافق	غير موافق	غير موافق	غير موافق	موافق	غير موافق	غير موافق	غير موافق	موافق	غير موافق	محايد	محايد	محايد	موافق	غير موافق	محايد	موافق	غير موافق	موافق	موافق	موافق	محايد	غير موافق	موافق	غير موافق	موافق	موافق	غير موافق	غير موافق	موافق	محايد	موافق	موافق	موافق	غير موافق	غير موافق	غير موافق	موافق	موافق
2024-01-16 17:05:29	نعم	محايد	محايد	محايد	محايد	موافق	محايد	موافق	موافق	موافق	محايد	موافق	غير موافق	موافق	موافق	غير موافق	موافق	محايد	موافق	غير موافق	موافق	محايد	موافق	غير موافق	موافق	موافق	غير موافق	غير موافق	موافق	غير موافق	غير موافق	موافق	غير موافق	محايد	موافق	محايد	محايد	موافق	موافق	محايد	غير موافق	محايد	غير موافق	موافق
2024-01-16 17:21:23	نعم	محايد	موافق	محايد	محايد	محايد	محايد	موافق	محايد	موافق	موافق	غير موافق	غير موافق	محايد	موافق	موافق	موافق	محايد	محايد	محايد	موافق	موافق	محايد	موافق	محايد	موافق	محايد	محايد	موافق	محايد	محايد	محايد	محايد	غير موافق	غير موافق	محايد	غير موافق	محايد	محايد	غير موافق	غير موافق	محايد	محايد	محايد
2024-01-16 17:46:20	نعم	غير موافق	غير موافق	محايد	غير موافق	غير موافق	غير موافق	محايد	غير موافق	محايد	محايد	غير موافق	محايد	غير موافق	موافق	موافق	غير موافق	محايد	موافق	غير موافق	موافق	غير موافق	موافق	موافق	موافق	موافق	محايد	غير موافق	موافق	موافق	موافق	موافق	محايد	غير موافق	موافق	غير موافق	محايد	غير موافق	محايد	موافق	محايد	موافق	موافق	موافق
2024-01-16 17:48:44	نعم	محايد	محايد	غير موافق	غير موافق	محايد	غير موافق	محايد	محايد	محايد	محايد	غير موافق	غير موافق	غير موافق	موافق	موافق	موافق	محايد	موافق	غير موافق	موافق	موافق	موافق	موافق	موافق	موافق	محايد	غير موافق	غير موافق	غير موافق	غير موافق	موافق	غير موافق	غير موافق	غير موافق	غير موافق	موافق	محايد	موافق	غير موافق	غير موافق	غير موافق	موافق	موافق
2024-01-16 17:49:42	نعم	غير موافق	موافق	غير موافق	غير موافق	محايد	غير موافق	غير موافق	محايد	موافق	موافق	غير موافق	غير موافق	موافق	محايد	غير موافق	موافق	محايد	محايد	محايد	موافق	موافق	محايد	محايد	محايد	موافق	موافق	غير موافق	موافق	غير موافق	محايد	موافق	غير موافق	غير موافق	موافق	غير موافق	موافق	محايد	موافق	محايد	غير موافق	موافق	موافق	موافق
2024-01-16 17:53:57	نعم	موافق	محايد	محايد	غير موافق	موافق	موافق	محايد	محايد	محايد	محايد	غير موافق	غير موافق	موافق	محايد	غير موافق	موافق	محايد	محايد	غير موافق	موافق	موافق	غير موافق	غير موافق	موافق	موافق	محايد	غير موافق	موافق	غير موافق	محايد	موافق	غير موافق	غير موافق	محايد	غير موافق	غير موافق	محايد	موافق	محايد	محايد	موافق	موافق	موافق
2024-01-16 18:04:11	نعم	موافق	موافق	محايد	موافق	موافق	محايد	موافق	موافق	موافق	غير موافق	غير موافق	غير موافق	موافق	غير موافق	غير موافق	موافق	موافق	غير موافق	موافق	موافق	موافق	غير موافق	غير موافق	موافق	موافق	غير موافق	غير موافق	موافق	غير موافق	موافق	موافق	غير موافق	غير موافق	موافق	محايد	محايد	موافق	موافق	محايد	محايد	محايد	موافق	موافق
2024-01-16 18:18:22	نعم	موافق	موافق	موافق	موافق	موافق	موافق	موافق	موافق	موافق	موافق	موافق	موافق	موافق	موافق	موافق	موافق	موافق	موافق	موافق	موافق	موافق	موافق	موافق	موافق	موافق	موافق	موافق	موافق	محايد	محايد	محايد	محايد	محايد	محايد	محايد	محايد	محايد	غير موافق	غير موافق	محايد	محايد	محايد	محايد
2024-01-16 18:23:40	نعم	موافق	موافق	محايد	موافق	موافق	موافق	موافق	موافق	موافق	موافق	موافق	غير موافق	موافق	محايد	غير موافق	غير موافق	موافق	موافق	محايد	موافق	موافق	محايد	محايد	موافق	محايد	موافق	موافق	موافق	محايد	موافق	موافق	غير موافق	موافق	موافق	محايد	موافق	موافق	موافق	موافق	موافق	موافق	موافق	موافق
2024-01-16 18:33:23	نعم	موافق	محايد	محايد	غير موافق	موافق	محايد	غير موافق	موافق	موافق	محايد	غير موافق	محايد	موافق	غير موافق	موافق	غير موافق	محايد	محايد	محايد	محايد	موافق	موافق	موافق	محايد	غير موافق	موافق	غير موافق	محايد	موافق	محايد	موافق	غير موافق	غير موافق	محايد	غير موافق	موافق	محايد	موافق	محايد	غير موافق	موافق	موافق	محايد
2024-01-16 18:41:34	نعم	موافق	موافق	موافق	موافق	موافق	موافق	موافق	موافق	موافق	موافق	موافق	موافق	موافق	موافق	موافق	موافق	موافق	موافق	موافق	موافق	موافق	موافق	محايد	محايد	محايد	محايد	محايد	محايد	موافق	موافق	موافق	محايد	محايد	محايد	محايد	محايد	محايد	محايد	محايد	محايد	محايد	محايد	محايد
2024-01-16 18:52:09	نعم	موافق	موافق	غير موافق	غير موافق	محايد	غير موافق	محايد	موافق	موافق	محايد	غير موافق	غير موافق	موافق	غير موافق	محايد	محايد	موافق	موافق	موافق	محايد	موافق	غير موافق	محايد	موافق	موافق	محايد	محايد	موافق	محايد	موافق	موافق	غير موافق	موافق	موافق	محايد	موافق	موافق	موافق	موافق	محايد	محايد	محايد	محايد
2024-01-16 18:52:23	نعم	غير موافق	غير موافق	محايد	موافق	محايد	موافق	محايد	موافق	محايد	محايد	غير موافق	غير موافق	غير موافق	غير موافق	غير موافق	محايد	محايد	موافق	محايد	محايد	غير موافق	محايد	موافق	موافق	موافق	غير موافق	غير موافق	موافق	محايد	محايد	موافق	غير موافق	محايد	موافق	محايد	محايد	محايد	محايد	محايد	محايد	محايد	موافق	موافق
2024-01-16 18:55:22	نعم	محايد	محايد	موافق	محايد	موافق	موافق	موافق	محايد	موافق	موافق	محايد	غير موافق	محايد	غير موافق	موافق	موافق	موافق	محايد	غير موافق	موافق	محايد	محايد	موافق	موافق	موافق	محايد	غير موافق	محايد	غير موافق	موافق	موافق	محايد	غير موافق	محايد	غير موافق	محايد	موافق	موافق	غير موافق	محايد	محايد	موافق	موافق
2024-01-16 19:00:27	نعم	محايد	غير موافق	غير موافق	غير موافق	غير موافق	غير موافق	محايد	غير موافق	غير موافق	غير موافق	غير موافق	محايد	موافق	محايد	غير موافق	غير موافق	محايد	غير موافق	غير موافق	موافق	غير موافق	غير موافق	غير موافق	غير موافق	محايد	محايد	محايد	غير موافق	غير موافق	غير موافق	محايد	محايد	موافق	موافق	محايد	غير موافق	غير موافق	محايد	غير موافق	محايد	محايد	غير موافق	محايد
2024-01-16 19:00:43	نعم	موافق	موافق	محايد	موافق	موافق	محايد	محايد	محايد	موافق	محايد	غير موافق	غير موافق	موافق	غير موافق	غير موافق	موافق	موافق	غير موافق	محايد	موافق	موافق	غير موافق	غير موافق	غير موافق	موافق	غير موافق	موافق	موافق	موافق	موافق	موافق	غير موافق	موافق	موافق	موافق	موافق	موافق	موافق	موافق	محايد	محايد	محايد	محايد
2024-01-16 19:20:22	نعم	محايد	موافق	غير موافق	محايد	غير موافق	موافق	موافق	محايد	موافق	محايد	محايد	محايد	موافق	غير موافق	موافق	محايد	موافق	غير موافق	غير موافق	موافق	موافق	موافق	موافق	موافق	موافق	غير موافق	غير موافق	موافق	غير موافق	موافق	موافق	غير موافق	غير موافق	موافق	غير موافق	موافق	موافق	موافق	محايد	محايد	موافق	موافق	موافق
2024-01-16 20:49:35	نعم	موافق	موافق	محايد	محايد	موافق	محايد	موافق	محايد	موافق	محايد	غير موافق	غير موافق	موافق	محايد	غير موافق	غير موافق	موافق	غير موافق	محايد	موافق	موافق	غير موافق	موافق	موافق	موافق	غير موافق	غير موافق	موافق	غير موافق	موافق	موافق	غير موافق	موافق	محايد	محايد	موافق	موافق	موافق	غير موافق	محايد	محايد	موافق	موافق
2024-01-16 20:50:12	نعم	موافق	موافق	موافق	موافق	موافق	موافق	موافق	موافق	موافق	موافق	موافق	موافق	موافق	موافق	موافق	موافق	موافق	موافق	موافق	موافق	موافق	موافق	موافق	موافق	موافق	موافق	موافق	موافق	موافق	موافق	موافق	موافق	موافق	موافق	موافق	موافق	موافق	موافق	موافق	موافق	موافق	موافق	موافق
2024-01-16 20:51:28	نعم	موافق	موافق	موافق	موافق	موافق	موافق	موافق	موافق	موافق	موافق	غير موافق	غير موافق	موافق	غير موافق	غير موافق	موافق	موافق	محايد	غير موافق	موافق	موافق	غير موافق	غير موافق	موافق	موافق	محايد	غير موافق	محايد	غير موافق	موافق	موافق	غير موافق	غير موافق	موافق	غير موافق	موافق	موافق	موافق	موافق	غير موافق	موافق	موافق	غير موافق
2024-01-16 20:51:31	نعم	محايد	محايد	موافق	موافق	غير موافق	موافق	موافق	غير موافق	موافق	محايد	محايد	محايد	موافق	موافق	محايد	غير موافق	محايد	محايد	موافق	موافق	موافق	موافق	محايد	محايد	موافق	موافق	موافق	موافق	غير موافق	موافق	موافق	غير موافق	موافق	موافق	غير موافق	غير موافق	غير موافق	موافق	موافق	موافق	موافق	موافق	موافق
2024-01-16 20:53:10	نعم	محايد	محايد	محايد	غير موافق	محايد	محايد	موافق	غير موافق	موافق	غير موافق	محايد	محايد	محايد	محايد	محايد	موافق	محايد	موافق	موافق	محايد	موافق	موافق	محايد	موافق	موافق	موافق	موافق	موافق	موافق	موافق	موافق	محايد	محايد	محايد	محايد	موافق	موافق	موافق	غير موافق	موافق	موافق	محايد	محايد
2024-01-16 21:24:50	نعم	موافق	موافق	غير موافق	موافق	موافق	غير موافق	غير موافق	غير موافق	موافق	غير موافق	غير موافق	غير موافق	موافق	غير موافق	غير موافق	موافق	محايد	موافق	غير موافق	موافق	موافق	غير موافق	غير موافق	غير موافق	موافق	محايد	غير موافق	موافق	محايد	محايد	موافق	غير موافق	غير موافق	غير موافق	غير موافق	موافق	موافق	موافق	محايد	غير موافق	موافق	موافق	موافق
2024-01-16 21:40:57	نعم	محايد	محايد	محايد	موافق	محايد	محايد	موافق	محايد	موافق	موافق	غير موافق	غير موافق	موافق	محايد	محايد	محايد	محايد	محايد	غير موافق	موافق	موافق	غير موافق	غير موافق	محايد	موافق	غير موافق	غير موافق	موافق	موافق	موافق	موافق	غير موافق	غير موافق	موافق	موافق	موافق	موافق	موافق	محايد	غير موافق	موافق	موافق	موافق
2024-01-16 22:23:01	نعم	غير موافق	غير موافق	محايد	محايد	غير موافق	موافق	موافق	غير موافق	محايد	غير موافق	غير موافق	غير موافق	غير موافق	غير موافق	محايد	غير موافق	موافق	محايد	غير موافق	محايد	غير موافق	غير موافق	موافق	محايد	موافق	موافق	غير موافق	غير موافق	غير موافق	موافق	غير موافق	موافق	موافق	موافق	غير موافق	غير موافق	غير موافق	موافق	غير موافق	غير موافق	محايد	موافق	موافق
2024-01-16 23:01:42	نعم	غير موافق	غير موافق	غير موافق	غير موافق	غير موافق	غير موافق	غير موافق	محايد	محايد	محايد	محايد	محايد	موافق	محايد	محايد	محايد	محايد	محايد	موافق	موافق	موافق	موافق	موافق	محايد	محايد	محايد	محايد	محايد	محايد	محايد	موافق	محايد	محايد	محايد	محايد	محايد	محايد	محايد	محايد	محايد	محايد	محايد	محايد
2024-01-16 23:46:52	نعم	موافق	موافق	محايد	موافق	موافق	موافق	محايد	موافق	موافق	موافق	غير موافق	غير موافق	موافق	محايد	غير موافق	موافق	محايد	محايد	محايد	موافق	موافق	غير موافق	غير موافق	محايد	موافق	غير موافق	محايد	موافق	غير موافق	محايد	موافق	غير موافق	غير موافق	محايد	غير موافق	موافق	محايد	موافق	محايد	محايد	موافق	موافق	موافق
2024-01-17 00:30:50	نعم	محايد	محايد	محايد	محايد	موافق	موافق	موافق	موافق	موافق	محايد	غير موافق	غير موافق	محايد	غير موافق	غير موافق	موافق	محايد	محايد	غير موافق	موافق	موافق	محايد	غير موافق	موافق	موافق	محايد	غير موافق	موافق	محايد	موافق	موافق	غير موافق	غير موافق	محايد	غير موافق	غير موافق	موافق	موافق	غير موافق	موافق	محايد	موافق	محايد
2024-01-17 04:38:35	نعم	محايد	محايد	موافق	غير موافق	محايد	موافق	موافق	محايد	موافق	محايد	غير موافق	غير موافق	غير موافق	محايد	غير موافق	محايد	محايد	غير موافق	غير موافق	موافق	محايد	موافق	غير موافق	موافق	موافق	غير موافق	غير موافق	موافق	غير موافق	غير موافق	موافق	غير موافق	غير موافق	غير موافق	غير موافق	محايد	محايد	موافق	محايد	غير موافق	محايد	موافق	محايد
2024-01-17 06:49:30	نعم	موافق	موافق	غير موافق	موافق	موافق	غير موافق	محايد	محايد	موافق	موافق	غير موافق	غير موافق	موافق	غير موافق	غير موافق	موافق	موافق	غير موافق	محايد	موافق	موافق	غير موافق	غير موافق	غير موافق	موافق	غير موافق	محايد	محايد	محايد	موافق	موافق	غير موافق	محايد	موافق	غير موافق	غير موافق	موافق	موافق	غير موافق	غير موافق	موافق	موافق	موافق
2024-01-17 13:52:43	نعم	محايد	محايد	غير موافق	محايد	محايد	غير موافق	غير موافق	غير موافق	محايد	موافق	غير موافق	غير موافق	موافق	محايد	موافق	موافق	محايد	محايد	غير موافق	موافق	محايد	موافق	موافق	موافق	موافق	غير موافق	غير موافق	غير موافق	موافق	غير موافق	موافق	غير موافق	محايد	موافق	غير موافق	غير موافق	موافق	محايد	غير موافق	غير موافق	غير موافق	غير موافق	محايد
2024-01-17 15:22:31	نعم	غير موافق	غير موافق	غير موافق	غير موافق	محايد	محايد	غير موافق	محايد	غير موافق	غير موافق	غير موافق	غير موافق	غير موافق	موافق	موافق	غير موافق	غير موافق	موافق	غير موافق	محايد	موافق	موافق	موافق	غير موافق	غير موافق	غير موافق	غير موافق	موافق	غير موافق	غير موافق	موافق	غير موافق	موافق	موافق	موافق	موافق	موافق	موافق	محايد	غير موافق	محايد	موافق	موافق
2024-01-17 15:55:22	نعم	موافق	موافق	محايد	غير موافق	موافق	غير موافق	موافق	موافق	موافق	موافق	غير موافق	غير موافق	موافق	غير موافق	غير موافق	موافق	محايد	موافق	غير موافق	غير موافق	موافق	محايد	موافق	موافق	موافق	غير موافق	غير موافق	موافق	غير موافق	موافق	موافق	غير موافق	غير موافق	موافق	موافق	موافق	موافق	موافق	موافق	موافق	موافق	موافق	موافق
2024-01-17 15:55:26	نعم	موافق	موافق	محايد	غير موافق	موافق	غير موافق	موافق	موافق	موافق	موافق	غير موافق	غير موافق	موافق	غير موافق	غير موافق	موافق	محايد	موافق	غير موافق	غير موافق	موافق	محايد	موافق	موافق	موافق	غير موافق	غير موافق	موافق	غير موافق	موافق	موافق	غير موافق	غير موافق	موافق	موافق	موافق	موافق	موافق	موافق	موافق	موافق	موافق	موافق
2024-01-17 23:14:38	لا
2024-01-18 13:24:03	نعم	محايد	محايد	غير موافق	غير موافق	موافق	محايد	محايد	موافق	موافق	موافق	غير موافق	غير موافق	غير موافق	غير موافق	محايد	موافق	محايد	غير موافق	غير موافق	موافق	محايد	محايد	محايد	موافق	موافق	غير موافق	غير موافق	محايد	غير موافق	غير موافق	موافق	غير موافق	غير موافق	غير موافق	غير موافق	غير موافق	محايد	موافق	غير موافق	غير موافق	غير موافق	موافق	غير موافق
2024-01-19 00:04:57	نعم	موافق	غير موافق	موافق	موافق	موافق	موافق	موافق	محايد	موافق	محايد	غير موافق	غير موافق	موافق	غير موافق	غير موافق	موافق	موافق	غير موافق	غير موافق	غير موافق	موافق	غير موافق	محايد	موافق	غير موافق	غير موافق	موافق	موافق	موافق	موافق	موافق	غير موافق	غير موافق	غير موافق	محايد	محايد	موافق	موافق	محايد	محايد	محايد	موافق	محايد
2024-01-19 08:16:23	نعم	محايد	محايد	محايد	موافق	موافق	محايد	محايد	موافق	موافق	محايد	غير موافق	محايد	موافق	محايد	موافق	غير موافق	موافق	غير موافق	غير موافق	غير موافق	موافق	موافق	محايد	غير موافق	موافق	موافق	غير موافق	موافق	غير موافق	موافق	موافق	غير موافق	غير موافق	غير موافق	غير موافق	موافق	موافق	موافق	محايد	غير موافق	موافق	موافق	موافق
2024-01-29 15:59:48	نعم	محايد	محايد	محايد	غير موافق	محايد	محايد	موافق	موافق	محايد	محايد	غير موافق	غير موافق	غير موافق	محايد	غير موافق	غير موافق	موافق	محايد	موافق	محايد	موافق	موافق	موافق	موافق	موافق	غير موافق	غير موافق	موافق	غير موافق	غير موافق	موافق	غير موافق	غير موافق	موافق	غير موافق	محايد	محايد	محايد	غير موافق	غير موافق	موافق	غير موافق	محايد
2024-01-29 16:30:28	نعم	غير موافق	غير موافق	غير موافق	غير موافق	غير موافق	غير موافق	غير موافق	غير موافق	غير موافق	محايد	غير موافق	غير موافق	غير موافق	غير موافق	غير موافق	موافق	محايد	غير موافق	غير موافق	موافق	محايد	موافق	محايد	موافق	محايد	محايد	غير موافق	موافق	غير موافق	غير موافق	موافق	غير موافق	غير موافق	غير موافق	غير موافق	موافق	غير موافق	موافق	غير موافق	موافق	غير موافق	غير موافق	موافق
2024-01-29 16:52:54	نعم	موافق	موافق	محايد	محايد	موافق	محايد	موافق	محايد	موافق	موافق	غير موافق	غير موافق	موافق	محايد	غير موافق	محايد	موافق	محايد	محايد	محايد	موافق	محايد	موافق	موافق	موافق	محايد	غير موافق	موافق	محايد	موافق	موافق	غير موافق	محايد	محايد	موافق	موافق	موافق	موافق	محايد	محايد	محايد	محايد	محايد
2024-01-29 19:53:23	نعم	موافق	موافق	غير موافق	موافق	موافق	محايد	محايد	موافق	موافق	محايد	غير موافق	غير موافق	موافق	غير موافق	غير موافق	موافق	موافق	موافق	غير موافق	محايد	موافق	محايد	موافق	موافق	موافق	غير موافق	موافق	موافق	غير موافق	موافق	موافق	غير موافق	موافق	غير موافق	غير موافق	موافق	غير موافق	موافق	غير موافق	موافق	محايد	غير موافق	موافق
2024-01-29 22:32:06	نعم	غير موافق	موافق	غير موافق	غير موافق	محايد	موافق	غير موافق	موافق	محايد	محايد	غير موافق	غير موافق	غير موافق	محايد	غير موافق	موافق	محايد	موافق	غير موافق	محايد	محايد	موافق	غير موافق	موافق	موافق	غير موافق	غير موافق	موافق	غير موافق	غير موافق	موافق	غير موافق	غير موافق	موافق	غير موافق	موافق	محايد	محايد	غير موافق	غير موافق	موافق	محايد	موافق
2024-01-30 16:21:37	نعم	محايد	محايد	محايد	محايد	محايد	موافق	موافق	موافق	موافق	موافق	موافق	غير موافق	محايد	محايد	محايد	موافق	موافق	غير موافق	موافق	موافق	موافق	موافق	موافق	موافق	موافق	محايد	غير موافق	موافق	غير موافق	محايد	موافق	غير موافق	غير موافق	محايد	موافق	محايد	موافق	موافق	غير موافق	غير موافق	محايد	موافق	موافق
2024-01-30 17:01:57	نعم	غير موافق	غير موافق	موافق	غير موافق	غير موافق	محايد	موافق	محايد	محايد	غير موافق	غير موافق	غير موافق	غير موافق	محايد	محايد	غير موافق	محايد	موافق	غير موافق	محايد	محايد	موافق	محايد	موافق	موافق	محايد	غير موافق	محايد	غير موافق	غير موافق	موافق	غير موافق	غير موافق	غير موافق	غير موافق	محايد	محايد	موافق	غير موافق	غير موافق	محايد	موافق	غير موافق
2024-01-30 17:08:26	نعم	غير موافق	غير موافق	موافق	غير موافق	غير موافق	محايد	موافق	موافق	محايد	غير موافق	غير موافق	غير موافق	غير موافق	محايد	محايد	غير موافق	محايد	موافق	غير موافق	محايد	محايد	موافق	محايد	موافق	موافق	محايد	غير موافق	محايد	غير موافق	غير موافق	موافق	غير موافق	غير موافق	غير موافق	غير موافق	محايد	محايد	موافق	محايد	محايد	محايد	موافق	موافق
2024-01-30 17:28:19	نعم	موافق	موافق	غير موافق	محايد	موافق	موافق	موافق	موافق	موافق	موافق	محايد	محايد	موافق	محايد	غير موافق	موافق	موافق	موافق	محايد	موافق	موافق	غير موافق	محايد	محايد	موافق	موافق	محايد	موافق	موافق	موافق	موافق	غير موافق	موافق	موافق	موافق	غير موافق	موافق	موافق	محايد	محايد	موافق	موافق	موافق
2024-01-30 17:28:21	نعم	محايد	محايد	محايد	محايد	محايد	محايد	محايد	محايد	محايد	موافق	محايد	غير موافق	موافق	غير موافق	غير موافق	محايد	محايد	محايد	موافق	محايد	محايد	محايد	غير موافق	محايد	موافق	محايد	غير موافق	محايد	غير موافق	محايد	موافق	غير موافق	غير موافق	غير موافق	غير موافق	موافق	محايد	محايد	موافق	غير موافق	موافق	موافق	موافق
2024-01-30 17:42:26	نعم	غير موافق	غير موافق	غير موافق	غير موافق	غير موافق	غير موافق	محايد	محايد	محايد	موافق	محايد	محايد	غير موافق	موافق	موافق	محايد	غير موافق	موافق	غير موافق	موافق	غير موافق	موافق	موافق	موافق	غير موافق	غير موافق	غير موافق	موافق	غير موافق	غير موافق	موافق	غير موافق	غير موافق	غير موافق	محايد	غير موافق	محايد	موافق	موافق	غير موافق	موافق	موافق	موافق
2024-01-30 17:51:13	نعم	محايد	محايد	محايد	غير موافق	محايد	موافق	غير موافق	موافق	موافق	محايد	غير موافق	غير موافق	محايد	غير موافق	محايد	غير موافق	محايد	غير موافق	غير موافق	موافق	محايد	موافق	محايد	موافق	موافق	محايد	غير موافق	موافق	محايد	محايد	موافق	محايد	غير موافق	محايد	محايد	غير موافق	موافق	موافق	موافق	غير موافق	محايد	موافق	موافق
2024-01-31 18:22:03	نعم	موافق	موافق	غير موافق	موافق	موافق	موافق	غير موافق	محايد	موافق	موافق	موافق	غير موافق	موافق	غير موافق	غير موافق	موافق	موافق	موافق	محايد	موافق	موافق	غير موافق	محايد	موافق	موافق	محايد	موافق	موافق	غير موافق	موافق	موافق	غير موافق	غير موافق	محايد	غير موافق	موافق	موافق	موافق	محايد	موافق	موافق	موافق	موافق
2024-01-31 21:03:51	نعم	غير موافق	موافق	غير موافق	موافق	موافق	غير موافق	موافق	موافق	موافق	غير موافق	غير موافق	غير موافق	محايد	غير موافق	غير موافق	غير موافق	محايد	غير موافق	غير موافق	غير موافق	موافق	غير موافق	غير موافق	موافق	موافق	محايد	غير موافق	غير موافق	غير موافق	غير موافق	محايد	محايد	محايد	محايد	محايد	محايد	محايد	محايد	محايد	محايد	محايد	محايد	محايد
2024-02-02 11:20:36	نعم	غير موافق	غير موافق	غير موافق	غير موافق	غير موافق	غير موافق	محايد	محايد	محايد	محايد	محايد	غير موافق	محايد	موافق	محايد	محايد	محايد	محايد	محايد	محايد	محايد	محايد	محايد	غير موافق	غير موافق	غير موافق	محايد	محايد	محايد	غير موافق	محايد	محايد	محايد	غير موافق	غير موافق	محايد	محايد	غير موافق	غير موافق	محايد	محايد	محايد	غير موافق
2024-02-04 14:10:54	نعم	غير موافق	غير موافق	موافق	غير موافق	غير موافق	موافق	موافق	موافق	موافق	موافق	موافق	غير موافق	غير موافق	غير موافق	غير موافق	محايد	غير موافق	محايد	محايد	موافق	غير موافق	موافق	غير موافق	موافق	موافق	غير موافق	محايد	محايد	غير موافق	غير موافق	موافق	غير موافق	غير موافق	موافق	غير موافق	محايد	غير موافق	موافق	محايد	غير موافق	موافق	موافق	موافق
2024-02-04 14:11:17	نعم	موافق	موافق	محايد	موافق	محايد	محايد	موافق	محايد	موافق	موافق	غير موافق	غير موافق	موافق	غير موافق	غير موافق	محايد	محايد	غير موافق	محايد	موافق	موافق	غير موافق	محايد	محايد	موافق	غير موافق	غير موافق	موافق	محايد	موافق	موافق	غير موافق	محايد	محايد	محايد	موافق	موافق	موافق	محايد	غير موافق	موافق	موافق	موافق
2024-02-04 14:11:21	نعم	موافق	موافق	موافق	موافق	موافق	موافق	موافق	موافق	موافق	موافق	غير موافق	غير موافق	موافق	غير موافق	غير موافق	غير موافق	موافق	غير موافق	غير موافق	موافق	موافق	غير موافق	غير موافق	غير موافق	موافق	محايد	غير موافق	موافق	غير موافق	موافق	موافق	غير موافق	محايد	موافق	غير موافق	غير موافق	موافق	موافق	غير موافق	غير موافق	محايد	موافق	موافق
2024-02-04 14:12:45	نعم	محايد	محايد	محايد	غير موافق	محايد	محايد	محايد	محايد	محايد	محايد	محايد	محايد	محايد	محايد	موافق	محايد	محايد	محايد	محايد	محايد	محايد	محايد	موافق	موافق	موافق	محايد	غير موافق	محايد	غير موافق	محايد	موافق	محايد	محايد	محايد	محايد	محايد	محايد	محايد	محايد	محايد	محايد	محايد	محايد
2024-02-04 14:13:57	نعم	غير موافق	موافق	موافق	غير موافق	موافق	موافق	غير موافق	موافق	محايد	موافق	غير موافق	غير موافق	محايد	موافق	غير موافق	غير موافق	محايد	محايد	غير موافق	موافق	موافق	محايد	موافق	موافق	موافق	غير موافق	غير موافق	موافق	غير موافق	محايد	موافق	غير موافق	غير موافق	محايد	غير موافق	محايد	محايد	موافق	غير موافق	محايد	محايد	موافق	موافق
2024-02-04 14:14:12	نعم	غير موافق	محايد	محايد	غير موافق	محايد	غير موافق	موافق	محايد	موافق	محايد	غير موافق	غير موافق	محايد	محايد	محايد	محايد	غير موافق	محايد	محايد	محايد	موافق	محايد	محايد	موافق	موافق	غير موافق	غير موافق	محايد	غير موافق	موافق	موافق	غير موافق	غير موافق	محايد	محايد	موافق	محايد	محايد	غير موافق	غير موافق	محايد	محايد	موافق
2024-02-04 14:16:55	نعم	موافق	موافق	محايد	موافق	موافق	موافق	موافق	موافق	موافق	غير موافق	غير موافق	غير موافق	موافق	غير موافق	غير موافق	غير موافق	موافق	غير موافق	غير موافق	موافق	موافق	غير موافق	غير موافق	غير موافق	موافق	غير موافق	غير موافق	موافق	غير موافق	موافق	موافق	غير موافق	غير موافق	موافق	موافق	موافق	موافق	موافق	غير موافق	غير موافق	غير موافق	غير موافق	موافق
2024-02-04 14:17:17	نعم	موافق	موافق	محايد	موافق	محايد	محايد	غير موافق	موافق	موافق	محايد	غير موافق	غير موافق	موافق	غير موافق	غير موافق	غير موافق	غير موافق	موافق	غير موافق	موافق	موافق	غير موافق	محايد	غير موافق	موافق	محايد	غير موافق	غير موافق	غير موافق	غير موافق	موافق	غير موافق	غير موافق	موافق	غير موافق	محايد	محايد	موافق	غير موافق	غير موافق	محايد	موافق	موافق
2024-02-04 14:21:52	نعم	محايد	موافق	محايد	غير موافق	موافق	محايد	محايد	محايد	موافق	محايد	غير موافق	غير موافق	موافق	غير موافق	محايد	غير موافق	غير موافق	محايد	غير موافق	موافق	موافق	محايد	محايد	موافق	موافق	غير موافق	غير موافق	موافق	غير موافق	غير موافق	موافق	غير موافق	غير موافق	موافق	موافق	محايد	موافق	موافق	غير موافق	غير موافق	محايد	موافق	موافق
2024-02-04 14:22:55	نعم	محايد	محايد	غير موافق	محايد	محايد	محايد	محايد	محايد	موافق	موافق	غير موافق	غير موافق	محايد	غير موافق	محايد	محايد	محايد	محايد	غير موافق	محايد	موافق	محايد	غير موافق	موافق	موافق	غير موافق	غير موافق	موافق	غير موافق	موافق	موافق	غير موافق	محايد	موافق	موافق	موافق	موافق	موافق	غير موافق	غير موافق	محايد	محايد	موافق
2024-02-04 14:23:04	نعم	غير موافق	غير موافق	غير موافق	غير موافق	محايد	محايد	غير موافق	محايد	محايد	موافق	غير موافق	غير موافق	غير موافق	غير موافق	موافق	غير موافق	غير موافق	غير موافق	غير موافق	غير موافق	غير موافق	موافق	محايد	موافق	موافق	غير موافق	غير موافق	محايد	غير موافق	غير موافق	موافق	محايد	غير موافق	غير موافق	غير موافق	محايد	محايد	موافق	محايد	غير موافق	موافق	محايد	موافق
2024-02-04 14:24:36	نعم	غير موافق	غير موافق	غير موافق	غير موافق	غير موافق	غير موافق	موافق	موافق	غير موافق	غير موافق	غير موافق	غير موافق	غير موافق	موافق	غير موافق	غير موافق	غير موافق	محايد	غير موافق	غير موافق	غير موافق	موافق	غير موافق	موافق	غير موافق	غير موافق	موافق	موافق	غير موافق	محايد	غير موافق	محايد	محايد	غير موافق	غير موافق	غير موافق	غير موافق	محايد	غير موافق	غير موافق	موافق	غير موافق	موافق
2024-02-04 14:26:37	نعم	محايد	محايد	محايد	محايد	غير موافق	موافق	موافق	محايد	محايد	غير موافق	غير موافق	غير موافق	محايد	محايد	محايد	موافق	موافق	غير موافق	موافق	موافق	موافق	محايد	محايد	موافق	موافق	غير موافق	غير موافق	موافق	محايد	موافق	موافق	محايد	غير موافق	موافق	غير موافق	محايد	موافق	موافق	غير موافق	غير موافق	محايد	غير موافق	موافق
2024-02-04 14:28:02	نعم	غير موافق	غير موافق	غير موافق	محايد	غير موافق	غير موافق	غير موافق	غير موافق	محايد	موافق	غير موافق	غير موافق	غير موافق	محايد	موافق	غير موافق	غير موافق	موافق	غير موافق	موافق	محايد	موافق	موافق	موافق	موافق	محايد	غير موافق	موافق	غير موافق	غير موافق	موافق	غير موافق	غير موافق	محايد	غير موافق	محايد	غير موافق	غير موافق	محايد	غير موافق	غير موافق	موافق	موافق
2024-02-04 14:30:04	نعم	موافق	موافق	غير موافق	موافق	موافق	موافق	غير موافق	موافق	موافق	موافق	غير موافق	غير موافق	موافق	غير موافق	غير موافق	موافق	غير موافق	غير موافق	موافق	موافق	موافق	موافق	غير موافق	موافق	موافق	محايد	غير موافق	موافق	غير موافق	موافق	موافق	غير موافق	موافق	موافق	موافق	موافق	موافق	موافق	غير موافق	غير موافق	غير موافق	غير موافق	غير موافق
2024-02-04 14:31:51	نعم	موافق	موافق	محايد	غير موافق	موافق	موافق	موافق	محايد	موافق	محايد	موافق	غير موافق	موافق	غير موافق	غير موافق	محايد	موافق	غير موافق	محايد	موافق	موافق	غير موافق	غير موافق	موافق	موافق	غير موافق	غير موافق	موافق	غير موافق	موافق	موافق	غير موافق	غير موافق	موافق	محايد	موافق	موافق	موافق	محايد	محايد	موافق	موافق	موافق
2024-02-04 14:32:27	نعم	غير موافق	غير موافق	غير موافق	غير موافق	محايد	موافق	محايد	محايد	موافق	موافق	غير موافق	غير موافق	غير موافق	موافق	غير موافق	غير موافق	غير موافق	غير موافق	غير موافق	محايد	غير موافق	موافق	غير موافق	موافق	موافق	موافق	غير موافق	موافق	غير موافق	غير موافق	موافق	غير موافق	غير موافق	موافق	غير موافق	موافق	موافق	موافق	غير موافق	غير موافق	غير موافق	غير موافق	موافق
2024-02-04 14:34:18	نعم	غير موافق	غير موافق	غير موافق	غير موافق	غير موافق	غير موافق	غير موافق	غير موافق	غير موافق	غير موافق	موافق	غير موافق	غير موافق	موافق	موافق	غير موافق	غير موافق	موافق	غير موافق	غير موافق	غير موافق	موافق	موافق	موافق	محايد	محايد	غير موافق	غير موافق	غير موافق	غير موافق	محايد	غير موافق	غير موافق	غير موافق	غير موافق	غير موافق	غير موافق	محايد	غير موافق	غير موافق	غير موافق	موافق	موافق
2024-02-04 14:36:18	نعم	غير موافق	موافق	محايد	موافق	محايد	موافق	موافق	موافق	موافق	موافق	غير موافق	غير موافق	موافق	محايد	محايد	محايد	محايد	غير موافق	محايد	موافق	موافق	محايد	غير موافق	موافق	موافق	محايد	غير موافق	موافق	غير موافق	محايد	موافق	غير موافق	موافق	موافق	غير موافق	محايد	محايد	محايد	محايد	موافق	موافق	محايد	محايد
2024-02-04 14:38:59	نعم	موافق	موافق	موافق	موافق	محايد	موافق	موافق	محايد	محايد	غير موافق	غير موافق	غير موافق	موافق	غير موافق	غير موافق	غير موافق	غير موافق	محايد	غير موافق	غير موافق	موافق	محايد	محايد	موافق	موافق	محايد	غير موافق	موافق	محايد	محايد	موافق	غير موافق	غير موافق	غير موافق	غير موافق	محايد	محايد	موافق	غير موافق	غير موافق	غير موافق	غير موافق	موافق
2024-02-04 14:39:53	نعم	محايد	موافق	محايد	محايد	محايد	محايد	موافق	موافق	محايد	غير موافق	غير موافق	غير موافق	غير موافق	محايد	محايد	محايد	غير موافق	موافق	غير موافق	موافق	محايد	محايد	محايد	موافق	موافق	محايد	محايد	موافق	محايد	محايد	موافق	غير موافق	غير موافق	غير موافق	غير موافق	غير موافق	محايد	موافق	محايد	غير موافق	موافق	موافق	موافق
2024-02-04 14:42:12	نعم	غير موافق	غير موافق	محايد	محايد	محايد	محايد	موافق	موافق	موافق	موافق	غير موافق	غير موافق	محايد	غير موافق	غير موافق	موافق	موافق	غير موافق	محايد	غير موافق	موافق	موافق	غير موافق	محايد	موافق	غير موافق	غير موافق	محايد	غير موافق	موافق	موافق	غير موافق	غير موافق	موافق	غير موافق	موافق	موافق	موافق	محايد	غير موافق	غير موافق	موافق	موافق
2024-02-04 14:43:02	نعم	موافق	موافق	محايد	غير موافق	غير موافق	غير موافق	محايد	غير موافق	موافق	محايد	غير موافق	غير موافق	موافق	غير موافق	غير موافق	موافق	محايد	موافق	غير موافق	محايد	موافق	محايد	غير موافق	محايد	موافق	محايد	غير موافق	موافق	غير موافق	محايد	موافق	غير موافق	غير موافق	غير موافق	محايد	موافق	موافق	موافق	غير موافق	محايد	محايد	موافق	موافق
2024-02-04 14:46:06	نعم	موافق	موافق	موافق	موافق	محايد	محايد	موافق	محايد	موافق	محايد	غير موافق	غير موافق	موافق	غير موافق	غير موافق	غير موافق	موافق	غير موافق	محايد	موافق	موافق	غير موافق	غير موافق	موافق	موافق	غير موافق	موافق	موافق	غير موافق	محايد	موافق	غير موافق	محايد	موافق	غير موافق	غير موافق	موافق	موافق	موافق	غير موافق	موافق	موافق	موافق
2024-02-04 14:46:27	نعم	محايد	محايد	غير موافق	محايد	محايد	محايد	غير موافق	غير موافق	موافق	محايد	غير موافق	غير موافق	محايد	غير موافق	غير موافق	موافق	موافق	محايد	غير موافق	موافق	موافق	موافق	محايد	غير موافق	موافق	غير موافق	غير موافق	موافق	غير موافق	غير موافق	موافق	غير موافق	محايد	محايد	محايد	موافق	موافق	موافق	محايد	محايد	موافق	موافق	موافق
2024-02-04 14:50:55	نعم	موافق	موافق	موافق	موافق	موافق	موافق	موافق	موافق	موافق	موافق	غير موافق	غير موافق	موافق	غير موافق	موافق	موافق	محايد	غير موافق	محايد	موافق	موافق	محايد	غير موافق	محايد	موافق	غير موافق	غير موافق	موافق	غير موافق	غير موافق	موافق	غير موافق	غير موافق	موافق	غير موافق	غير موافق	موافق	موافق	محايد	محايد	محايد	موافق	موافق
2024-02-04 14:55:42	نعم	موافق	محايد	موافق	موافق	موافق	موافق	موافق	موافق	موافق	موافق	غير موافق	غير موافق	موافق	غير موافق	غير موافق	محايد	موافق	محايد	محايد	موافق	موافق	محايد	محايد	موافق	موافق	محايد	غير موافق	موافق	موافق	موافق	موافق	غير موافق	موافق	موافق	موافق	موافق	موافق	موافق	غير موافق	محايد	محايد	محايد	موافق
2024-02-04 15:03:05	نعم	غير موافق	غير موافق	موافق	غير موافق	غير موافق	غير موافق	موافق	غير موافق	محايد	موافق	غير موافق	غير موافق	غير موافق	غير موافق	غير موافق	غير موافق	موافق	غير موافق	محايد	موافق	محايد	موافق	غير موافق	موافق	موافق	موافق	غير موافق	موافق	غير موافق	غير موافق	موافق	غير موافق	غير موافق	محايد	محايد	موافق	موافق	موافق	موافق	غير موافق	موافق	غير موافق	موافق
2024-02-04 15:04:47	نعم	موافق	موافق	غير موافق	غير موافق	موافق	موافق	موافق	غير موافق	موافق	غير موافق	غير موافق	غير موافق	موافق	محايد	غير موافق	محايد	محايد	محايد	غير موافق	موافق	موافق	محايد	غير موافق	موافق	موافق	محايد	غير موافق	محايد	غير موافق	محايد	موافق	غير موافق	غير موافق	محايد	غير موافق	غير موافق	محايد	موافق	غير موافق	غير موافق	غير موافق	موافق	موافق
2024-02-04 15:06:20	نعم	محايد	موافق	غير موافق	محايد	غير موافق	غير موافق	محايد	غير موافق	موافق	محايد	غير موافق	غير موافق	محايد	غير موافق	محايد	غير موافق	موافق	محايد	موافق	محايد	موافق	محايد	موافق	موافق	موافق	محايد	غير موافق	موافق	غير موافق	موافق	موافق	غير موافق	غير موافق	موافق	موافق	موافق	موافق	موافق	غير موافق	محايد	محايد	موافق	موافق
2024-02-04 15:16:11	نعم	محايد	محايد	محايد	غير موافق	محايد	غير موافق	موافق	غير موافق	غير موافق	موافق	غير موافق	غير موافق	محايد	محايد	غير موافق	محايد	محايد	غير موافق	غير موافق	موافق	موافق	موافق	محايد	موافق	موافق	محايد	غير موافق	موافق	غير موافق	محايد	موافق	غير موافق	غير موافق	محايد	غير موافق	محايد	غير موافق	موافق	محايد	غير موافق	موافق	موافق	موافق
2024-02-04 15:35:12	نعم	محايد	موافق	غير موافق	موافق	موافق	محايد	محايد	محايد	موافق	موافق	غير موافق	غير موافق	موافق	غير موافق	غير موافق	موافق	محايد	غير موافق	محايد	موافق	موافق	غير موافق	غير موافق	موافق	موافق	غير موافق	غير موافق	موافق	غير موافق	موافق	موافق	غير موافق	موافق	غير موافق	غير موافق	محايد	موافق	موافق	غير موافق	غير موافق	غير موافق	غير موافق	غير موافق
2024-02-04 15:36:44	نعم	موافق	موافق	محايد	موافق	محايد	غير موافق	محايد	محايد	موافق	موافق	غير موافق	غير موافق	موافق	محايد	غير موافق	موافق	محايد	غير موافق	غير موافق	موافق	موافق	محايد	غير موافق	محايد	موافق	غير موافق	غير موافق	موافق	غير موافق	موافق	موافق	غير موافق	غير موافق	محايد	محايد	محايد	موافق	موافق	محايد	محايد	غير موافق	موافق	موافق
2024-02-04 15:43:07	نعم	غير موافق	غير موافق	غير موافق	محايد	محايد	غير موافق	محايد	محايد	محايد	محايد	غير موافق	غير موافق	غير موافق	محايد	غير موافق	غير موافق	غير موافق	موافق	محايد	غير موافق	غير موافق	موافق	محايد	موافق	موافق	محايد	غير موافق	غير موافق	غير موافق	غير موافق	موافق	غير موافق	غير موافق	موافق	محايد	غير موافق	غير موافق	موافق	محايد	غير موافق	موافق	موافق	موافق
2024-02-04 15:47:32	نعم	موافق	موافق	غير موافق	موافق	موافق	غير موافق	موافق	غير موافق	موافق	غير موافق	غير موافق	غير موافق	موافق	محايد	غير موافق	غير موافق	موافق	غير موافق	غير موافق	موافق	موافق	موافق	غير موافق	موافق	موافق	موافق	غير موافق	موافق	موافق	موافق	موافق	غير موافق	موافق	موافق	موافق	موافق	موافق	موافق	غير موافق	غير موافق	غير موافق	موافق	موافق
2024-02-04 15:49:21	نعم	موافق	موافق	محايد	محايد	محايد	محايد	محايد	محايد	موافق	محايد	غير موافق	غير موافق	موافق	غير موافق	محايد	محايد	محايد	محايد	محايد	موافق	موافق	محايد	محايد	موافق	موافق	محايد	محايد	موافق	محايد	موافق	موافق	غير موافق	محايد	موافق	محايد	موافق	موافق	موافق	غير موافق	محايد	غير موافق	موافق	موافق
2024-02-04 16:02:28	نعم	موافق	موافق	غير موافق	موافق	موافق	موافق	محايد	محايد	موافق	محايد	غير موافق	غير موافق	موافق	غير موافق	غير موافق	محايد	محايد	محايد	محايد	موافق	موافق	غير موافق	غير موافق	محايد	موافق	غير موافق	محايد	موافق	غير موافق	موافق	موافق	غير موافق	محايد	موافق	موافق	موافق	موافق	موافق	موافق	موافق	موافق	موافق	موافق
2024-02-04 16:15:56	نعم	محايد	موافق	محايد	غير موافق	محايد	موافق	موافق	موافق	موافق	محايد	غير موافق	غير موافق	موافق	محايد	غير موافق	موافق	موافق	غير موافق	محايد	موافق	موافق	محايد	غير موافق	موافق	موافق	محايد	غير موافق	محايد	محايد	موافق	محايد	محايد	محايد	محايد	محايد	محايد	محايد	محايد	غير موافق	غير موافق	موافق	موافق	موافق
2024-02-04 16:42:24	نعم	موافق	محايد	موافق	موافق	موافق	محايد	موافق	موافق	موافق	موافق	غير موافق	غير موافق	محايد	محايد	محايد	غير موافق	موافق	غير موافق	محايد	موافق	موافق	محايد	محايد	موافق	موافق	موافق	غير موافق	موافق	موافق	موافق	موافق	غير موافق	موافق	محايد	موافق	موافق	موافق	موافق	محايد	محايد	موافق	غير موافق	موافق
2024-02-04 16:53:46	نعم	موافق	محايد	محايد	موافق	موافق	موافق	موافق	موافق	موافق	موافق	غير موافق	غير موافق	موافق	غير موافق	محايد	موافق	غير موافق	غير موافق	غير موافق	موافق	موافق	محايد	موافق	موافق	موافق	غير موافق	غير موافق	موافق	غير موافق	محايد	موافق	غير موافق	غير موافق	موافق	غير موافق	غير موافق	موافق	موافق	غير موافق	غير موافق	غير موافق	غير موافق	موافق
2024-02-04 16:57:03	نعم	موافق	محايد	محايد	موافق	موافق	غير موافق	غير موافق	محايد	موافق	محايد	غير موافق	غير موافق	موافق	غير موافق	غير موافق	موافق	محايد	محايد	غير موافق	موافق	موافق	محايد	موافق	موافق	موافق	محايد	غير موافق	موافق	غير موافق	محايد	موافق	غير موافق	غير موافق	محايد	محايد	موافق	موافق	موافق	غير موافق	غير موافق	غير موافق	غير موافق	محايد
2024-02-04 17:28:36	نعم	محايد	موافق	موافق	محايد	موافق	موافق	موافق	محايد	موافق	غير موافق	غير موافق	غير موافق	محايد	غير موافق	غير موافق	موافق	موافق	غير موافق	محايد	موافق	موافق	غير موافق	غير موافق	محايد	موافق	محايد	غير موافق	موافق	محايد	موافق	موافق	غير موافق	غير موافق	محايد	محايد	محايد	موافق	موافق	غير موافق	غير موافق	محايد	موافق	موافق
2024-02-04 17:45:40	نعم	محايد	موافق	غير موافق	محايد	موافق	موافق	موافق	موافق	موافق	غير موافق	غير موافق	غير موافق	موافق	محايد	غير موافق	موافق	محايد	موافق	محايد	موافق	موافق	محايد	موافق	موافق	موافق	غير موافق	موافق	موافق	غير موافق	موافق	موافق	غير موافق	موافق	موافق	غير موافق	غير موافق	موافق	موافق	غير موافق	غير موافق	موافق	موافق	محايد
2024-02-04 17:47:42	نعم	محايد	محايد	محايد	محايد	محايد	محايد	موافق	محايد	موافق	محايد	محايد	محايد	محايد	محايد	محايد	غير موافق	محايد	محايد	غير موافق	موافق	محايد	محايد	محايد	موافق	موافق	محايد	غير موافق	محايد	غير موافق	محايد	موافق	غير موافق	غير موافق	محايد	محايد	محايد	محايد	محايد	غير موافق	غير موافق	موافق	موافق	موافق
2024-02-04 17:47:49	نعم	موافق	موافق	محايد	موافق	موافق	محايد	موافق	محايد	موافق	محايد	غير موافق	غير موافق	موافق	غير موافق	غير موافق	موافق	موافق	موافق	غير موافق	موافق	موافق	غير موافق	موافق	موافق	موافق	موافق	غير موافق	موافق	موافق	موافق	موافق	موافق	موافق	موافق	موافق	موافق	موافق	موافق	موافق	موافق	موافق	موافق	موافق
2024-02-04 17:49:11	نعم	محايد	موافق	موافق	محايد	موافق	موافق	موافق	موافق	موافق	موافق	غير موافق	غير موافق	موافق	محايد	موافق	محايد	موافق	غير موافق	محايد	موافق	موافق	محايد	محايد	غير موافق	غير موافق	محايد	موافق	محايد	غير موافق	موافق	غير موافق	غير موافق	محايد	محايد	محايد	غير موافق	محايد	محايد	محايد	غير موافق	محايد	محايد	محايد
2024-02-04 18:00:18	نعم	محايد	محايد	غير موافق	محايد	محايد	محايد	محايد	محايد	محايد	محايد	غير موافق	غير موافق	محايد	محايد	غير موافق	غير موافق	محايد	محايد	غير موافق	موافق	موافق	محايد	غير موافق	غير موافق	موافق	غير موافق	غير موافق	موافق	غير موافق	موافق	موافق	غير موافق	غير موافق	موافق	غير موافق	موافق	موافق	موافق	غير موافق	غير موافق	موافق	موافق	موافق
2024-02-04 18:35:00	نعم	محايد	غير موافق	غير موافق	غير موافق	موافق	غير موافق	محايد	محايد	موافق	موافق	غير موافق	غير موافق	محايد	غير موافق	موافق	محايد	غير موافق	غير موافق	موافق	موافق	موافق	موافق	غير موافق	غير موافق	موافق	غير موافق	غير موافق	موافق	غير موافق	موافق	موافق	غير موافق	موافق	غير موافق	غير موافق	غير موافق	موافق	موافق	غير موافق	موافق	غير موافق	موافق	موافق
2024-02-04 19:40:24	نعم	محايد	موافق	غير موافق	محايد	محايد	موافق	موافق	غير موافق	موافق	غير موافق	غير موافق	غير موافق	موافق	غير موافق	غير موافق	موافق	موافق	غير موافق	غير موافق	موافق	موافق	محايد	غير موافق	موافق	موافق	محايد	محايد	موافق	موافق	موافق	موافق	غير موافق	غير موافق	موافق	موافق	موافق	موافق	موافق	محايد	غير موافق	محايد	موافق	موافق
2024-02-04 21:20:25	نعم	موافق	محايد	محايد	موافق	موافق	غير موافق	محايد	محايد	موافق	موافق	غير موافق	غير موافق	موافق	غير موافق	غير موافق	محايد	موافق	غير موافق	محايد	موافق	موافق	محايد	موافق	موافق	موافق	غير موافق	موافق	موافق	غير موافق	موافق	موافق	غير موافق	موافق	موافق	محايد	موافق	موافق	موافق	غير موافق	محايد	غير موافق	موافق	موافق
2024-02-04 23:11:17	نعم	موافق	موافق	محايد	موافق	محايد	محايد	موافق	موافق	موافق	موافق	موافق	غير موافق	موافق	غير موافق	محايد	محايد	موافق	غير موافق	محايد	موافق	موافق	محايد	غير موافق	محايد	موافق	غير موافق	محايد	موافق	غير موافق	موافق	موافق	غير موافق	موافق	محايد	غير موافق	محايد	محايد	موافق	محايد	محايد	محايد	موافق	موافق
2024-02-05 01:09:16	نعم	موافق	موافق	موافق	غير موافق	موافق	غير موافق	موافق	محايد	محايد	محايد	محايد	محايد	موافق	غير موافق	غير موافق	محايد	محايد	محايد	محايد	محايد	موافق	غير موافق	محايد	موافق	موافق	محايد	محايد	محايد	غير موافق	موافق	موافق	غير موافق	موافق	موافق	محايد	محايد	محايد	موافق	محايد	محايد	محايد	موافق	محايد
2024-02-05 01:29:39	نعم	محايد	محايد	محايد	محايد	محايد	محايد	غير موافق	موافق	موافق	محايد	محايد	محايد	محايد	محايد	محايد	محايد	محايد	محايد	محايد	محايد	محايد	محايد	موافق	موافق	محايد	محايد	غير موافق	غير موافق	محايد	محايد	موافق	موافق	محايد	موافق	محايد	محايد	محايد	محايد	محايد	محايد	محايد	محايد	موافق
2024-02-05 21:20:40	نعم Yes	موافق	موافق	غير موافق	موافق	موافق	غير موافق	غير موافق	موافق	موافق	غير موافق	غير موافق	غير موافق	موافق	غير موافق	موافق	موافق	موافق	موافق	موافق	موافق	موافق	غير موافق	غير موافق	موافق	موافق	غير موافق	غير موافق	موافق	محايد	محايد	موافق	موافق	موافق	موافق	موافق	موافق	موافق	موافق	موافق	موافق	موافق	موافق	موافق
2024-02-05 21:27:06	نعم Yes	غير موافق	موافق	موافق	موافق	موافق	موافق	موافق	موافق	موافق	غير موافق	موافق	غير موافق	غير موافق	غير موافق	غير موافق	غير موافق	موافق	غير موافق	محايد	موافق	موافق	غير موافق	غير موافق	محايد	موافق	محايد	غير موافق	موافق	غير موافق	موافق	موافق	غير موافق	محايد	موافق	محايد	موافق	موافق	موافق	محايد	محايد	موافق	موافق	موافق
2024-02-05 21:27:10	نعم Yes	محايد	موافق	محايد	محايد	موافق	موافق	موافق	محايد	موافق	موافق	غير موافق	غير موافق	موافق	غير موافق	محايد	محايد	محايد	محايد	غير موافق	محايد	موافق	محايد	غير موافق	موافق	موافق	موافق	غير موافق	موافق	غير موافق	غير موافق	موافق	غير موافق	غير موافق	غير موافق	موافق	موافق	موافق	موافق	غير موافق	غير موافق	غير موافق	موافق	موافق
2024-02-05 21:27:15	نعم Yes	محايد	محايد	موافق	غير موافق	غير موافق	محايد	موافق	موافق	محايد	موافق	غير موافق	غير موافق	محايد	موافق	غير موافق	غير موافق	غير موافق	محايد	غير موافق	موافق	موافق	موافق	غير موافق	موافق	موافق	محايد	غير موافق	موافق	غير موافق	محايد	موافق	محايد	محايد	غير موافق	غير موافق	موافق	موافق	موافق	غير موافق	غير موافق	محايد	موافق	موافق
2024-02-05 21:28:05	نعم Yes	غير موافق	غير موافق	غير موافق	غير موافق	غير موافق	غير موافق	غير موافق	غير موافق	غير موافق	غير موافق	غير موافق	غير موافق	غير موافق	موافق	غير موافق	غير موافق	غير موافق	موافق	غير موافق	غير موافق	غير موافق	موافق	غير موافق	غير موافق	غير موافق	غير موافق	غير موافق	محايد	غير موافق	غير موافق	غير موافق	غير موافق	غير موافق	غير موافق	غير موافق	غير موافق	غير موافق	غير موافق	غير موافق	موافق	غير موافق	موافق	موافق
2024-02-05 21:28:32	نعم Yes	موافق	موافق	محايد	موافق	موافق	موافق	موافق	محايد	موافق	موافق	غير موافق	غير موافق	موافق	غير موافق	محايد	غير موافق	موافق	محايد	محايد	موافق	موافق	غير موافق	غير موافق	غير موافق	موافق	محايد	غير موافق	موافق	غير موافق	موافق	موافق	غير موافق	موافق	محايد	موافق	موافق	موافق	موافق	غير موافق	محايد	محايد	موافق	محايد
2024-02-05 21:28:40	نعم Yes	موافق	موافق	موافق	محايد	موافق	محايد	موافق	محايد	موافق	غير موافق	غير موافق	غير موافق	موافق	غير موافق	غير موافق	محايد	موافق	غير موافق	محايد	موافق	موافق	غير موافق	محايد	محايد	موافق	غير موافق	موافق	موافق	موافق	موافق	موافق	غير موافق	موافق	موافق	محايد	موافق	موافق	موافق	موافق	محايد	محايد	موافق	موافق
2024-02-05 21:29:09	نعم Yes	غير موافق	محايد	غير موافق	غير موافق	محايد	غير موافق	غير موافق	محايد	محايد	محايد	غير موافق	غير موافق	غير موافق	محايد	موافق	موافق	غير موافق	غير موافق	محايد	محايد	محايد	موافق	غير موافق	محايد	موافق	غير موافق	غير موافق	موافق	غير موافق	غير موافق	موافق	غير موافق	غير موافق	موافق	غير موافق	موافق	موافق	موافق	غير موافق	غير موافق	محايد	موافق	موافق
2024-02-05 21:31:28	نعم Yes	موافق	محايد	موافق	موافق	موافق	محايد	موافق	محايد	موافق	محايد	غير موافق	غير موافق	موافق	غير موافق	غير موافق	غير موافق	محايد	محايد	غير موافق	موافق	موافق	غير موافق	غير موافق	محايد	موافق	محايد	غير موافق	موافق	غير موافق	موافق	موافق	غير موافق	غير موافق	محايد	غير موافق	موافق	موافق	موافق	غير موافق	غير موافق	غير موافق	موافق	موافق
2024-02-05 21:34:57	نعم Yes	موافق	موافق	موافق	موافق	موافق	موافق	موافق	محايد	موافق	موافق	غير موافق	غير موافق	موافق	غير موافق	غير موافق	موافق	موافق	موافق	غير موافق	محايد	موافق	محايد	محايد	موافق	موافق	محايد	غير موافق	موافق	غير موافق	موافق	موافق	غير موافق	غير موافق	غير موافق	غير موافق	محايد	غير موافق	موافق	محايد	محايد	محايد	موافق	موافق
2024-02-05 21:35:23	نعم Yes	موافق	موافق	غير موافق	محايد	موافق	محايد	محايد	محايد	موافق	غير موافق	غير موافق	غير موافق	موافق	غير موافق	غير موافق	غير موافق	محايد	غير موافق	محايد	موافق	موافق	غير موافق	غير موافق	محايد	موافق	غير موافق	غير موافق	موافق	موافق	موافق	موافق	غير موافق	غير موافق	غير موافق	غير موافق	موافق	موافق	موافق	محايد	غير موافق	موافق	موافق	موافق
2024-02-05 21:35:43	نعم Yes	غير موافق	غير موافق	غير موافق	غير موافق	غير موافق	غير موافق	غير موافق	غير موافق	غير موافق	غير موافق	غير موافق	غير موافق	غير موافق	موافق	موافق	غير موافق	غير موافق	محايد	غير موافق	محايد	غير موافق	موافق	محايد	محايد	محايد	محايد	غير موافق	محايد	غير موافق	غير موافق	غير موافق	موافق	غير موافق	غير موافق	غير موافق	غير موافق	غير موافق	غير موافق	غير موافق	محايد	محايد	محايد	غير موافق
2024-02-05 21:42:07	نعم Yes	غير موافق	غير موافق	غير موافق	غير موافق	غير موافق	غير موافق	موافق	غير موافق	محايد	موافق	غير موافق	غير موافق	غير موافق	محايد	موافق	محايد	موافق	محايد	غير موافق	موافق	موافق	موافق	غير موافق	غير موافق	موافق	محايد	غير موافق	موافق	غير موافق	موافق	موافق	غير موافق	محايد	محايد	موافق	موافق	موافق	موافق	غير موافق	غير موافق	محايد	موافق	موافق
2024-02-05 21:42:57	نعم Yes	محايد	موافق	محايد	موافق	موافق	موافق	موافق	محايد	موافق	محايد	غير موافق	غير موافق	موافق	غير موافق	غير موافق	موافق	موافق	موافق	غير موافق	محايد	موافق	غير موافق	محايد	موافق	موافق	محايد	موافق	موافق	غير موافق	موافق	موافق	غير موافق	غير موافق	غير موافق	موافق	موافق	موافق	موافق	محايد	محايد	غير موافق	موافق	غير موافق
2024-02-05 21:44:23	نعم Yes	موافق	موافق	محايد	موافق	موافق	موافق	محايد	محايد	موافق	محايد	محايد	غير موافق	موافق	غير موافق	غير موافق	محايد	موافق	محايد	غير موافق	موافق	موافق	غير موافق	غير موافق	محايد	موافق	غير موافق	غير موافق	موافق	محايد	موافق	موافق	غير موافق	محايد	محايد	غير موافق	موافق	موافق	موافق	محايد	محايد	موافق	موافق	موافق
2024-02-05 21:47:18	نعم Yes	موافق	موافق	موافق	موافق	موافق	موافق	موافق	موافق	موافق	غير موافق	موافق	غير موافق	موافق	غير موافق	غير موافق	موافق	موافق	محايد	غير موافق	موافق	موافق	محايد	غير موافق	موافق	موافق	غير موافق	غير موافق	موافق	غير موافق	موافق	موافق	غير موافق	غير موافق	غير موافق	محايد	غير موافق	موافق	موافق	غير موافق	محايد	موافق	موافق	موافق
2024-02-05 21:50:07	نعم Yes	محايد	محايد	محايد	غير موافق	غير موافق	محايد	غير موافق	غير موافق	محايد	غير موافق	محايد	غير موافق	محايد	غير موافق	محايد	موافق	غير موافق	موافق	غير موافق	محايد	محايد	محايد	محايد	موافق	موافق	غير موافق	غير موافق	موافق	غير موافق	غير موافق	موافق	غير موافق	غير موافق	غير موافق	محايد	موافق	موافق	موافق	محايد	غير موافق	غير موافق	موافق	موافق
2024-02-05 21:51:00	نعم Yes	غير موافق	موافق	موافق	موافق	موافق	موافق	موافق	موافق	محايد	غير موافق	غير موافق	غير موافق	غير موافق	غير موافق	موافق	غير موافق	محايد	موافق	غير موافق	غير موافق	موافق	موافق	موافق	موافق	موافق	غير موافق	غير موافق	موافق	غير موافق	موافق	موافق	غير موافق	غير موافق	غير موافق	غير موافق	موافق	غير موافق	موافق	غير موافق	غير موافق	غير موافق	موافق	موافق
2024-02-05 22:00:58	نعم Yes	موافق	موافق	غير موافق	محايد	موافق	موافق	غير موافق	محايد	موافق	محايد	غير موافق	غير موافق	موافق	غير موافق	محايد	محايد	محايد	موافق	غير موافق	غير موافق	موافق	غير موافق	غير موافق	موافق	موافق	محايد	غير موافق	محايد	محايد	موافق	موافق	محايد	غير موافق	محايد	موافق	موافق	موافق	موافق	غير موافق	محايد	محايد	موافق	موافق
2024-02-05 22:02:13	نعم Yes	محايد	محايد	غير موافق	محايد	محايد	غير موافق	غير موافق	غير موافق	غير موافق	غير موافق	غير موافق	غير موافق	غير موافق	محايد	محايد	غير موافق	غير موافق	محايد	غير موافق	غير موافق	محايد	محايد	محايد	غير موافق	محايد	غير موافق	غير موافق	غير موافق	غير موافق	محايد	محايد	محايد	غير موافق	غير موافق	غير موافق	غير موافق	محايد	محايد	محايد	غير موافق	غير موافق	محايد	محايد
2024-02-05 22:02:41	نعم Yes	موافق	موافق	محايد	غير موافق	موافق	محايد	موافق	موافق	موافق	محايد	غير موافق	غير موافق	موافق	غير موافق	محايد	محايد	محايد	محايد	محايد	موافق	موافق	محايد	محايد	محايد	موافق	موافق	غير موافق	موافق	غير موافق	موافق	موافق	غير موافق	غير موافق	محايد	غير موافق	محايد	موافق	موافق	محايد	غير موافق	محايد	موافق	موافق
2024-02-05 22:05:51	نعم Yes	غير موافق	غير موافق	غير موافق	غير موافق	غير موافق	غير موافق	غير موافق	غير موافق	محايد	محايد	غير موافق	غير موافق	غير موافق	غير موافق	غير موافق	محايد	محايد	غير موافق	غير موافق	محايد	محايد	محايد	غير موافق	غير موافق	محايد	محايد	محايد	محايد	محايد	محايد	محايد	محايد	محايد	محايد	محايد	محايد	محايد	محايد	محايد	محايد	محايد	محايد	محايد
2024-02-05 22:10:32	نعم Yes	غير موافق	غير موافق	غير موافق	غير موافق	غير موافق	غير موافق	غير موافق	غير موافق	غير موافق	غير موافق	غير موافق	غير موافق	غير موافق	موافق	غير موافق	غير موافق	غير موافق	موافق	غير موافق	غير موافق	غير موافق	موافق	محايد	محايد	محايد	محايد	غير موافق	محايد	غير موافق	غير موافق	محايد	محايد	غير موافق	غير موافق	غير موافق	محايد	غير موافق	محايد	غير موافق	محايد	محايد	موافق	محايد
2024-02-05 22:25:14	نعم Yes	محايد	محايد	موافق	محايد	موافق	موافق	محايد	موافق	موافق	موافق	غير موافق	غير موافق	محايد	غير موافق	غير موافق	موافق	موافق	محايد	موافق	موافق	موافق	غير موافق	غير موافق	غير موافق	موافق	غير موافق	غير موافق	موافق	غير موافق	موافق	موافق	غير موافق	غير موافق	غير موافق	غير موافق	محايد	موافق	موافق	غير موافق	غير موافق	محايد	موافق	موافق
2024-02-05 22:28:10	نعم Yes	موافق	موافق	موافق	غير موافق	موافق	غير موافق	غير موافق	غير موافق	موافق	غير موافق	غير موافق	غير موافق	موافق	غير موافق	غير موافق	غير موافق	موافق	غير موافق	موافق	غير موافق	موافق	غير موافق	موافق	موافق	موافق	غير موافق	غير موافق	موافق	غير موافق	موافق	موافق	غير موافق	غير موافق	موافق	غير موافق	غير موافق	موافق	موافق	موافق	موافق	موافق	موافق	موافق
2024-02-05 22:33:04	نعم Yes	موافق	موافق	موافق	موافق	موافق	موافق	موافق	موافق	موافق	موافق	غير موافق	غير موافق	موافق	غير موافق	غير موافق	موافق	موافق	غير موافق	غير موافق	موافق	موافق	غير موافق	غير موافق	غير موافق	موافق	غير موافق	غير موافق	موافق	غير موافق	موافق	موافق	غير موافق	موافق	موافق	محايد	موافق	موافق	موافق	محايد	محايد	محايد	محايد	محايد
2024-02-05 22:35:30	نعم Yes	غير موافق	موافق	غير موافق	غير موافق	موافق	محايد	غير موافق	محايد	موافق	محايد	غير موافق	غير موافق	موافق	غير موافق	غير موافق	موافق	موافق	محايد	غير موافق	موافق	موافق	غير موافق	غير موافق	غير موافق	موافق	غير موافق	غير موافق	موافق	غير موافق	موافق	موافق	غير موافق	غير موافق	غير موافق	موافق	موافق	موافق	موافق	غير موافق	غير موافق	موافق	موافق	موافق
2024-02-05 22:57:35	نعم Yes	موافق	موافق	غير موافق	محايد	موافق	محايد	محايد	موافق	محايد	موافق	محايد	محايد	موافق	غير موافق	غير موافق	غير موافق	محايد	محايد	محايد	موافق	موافق	محايد	موافق	موافق	موافق	محايد	غير موافق	محايد	غير موافق	موافق	موافق	غير موافق	غير موافق	موافق	محايد	غير موافق	محايد	محايد	محايد	غير موافق	موافق	موافق	موافق
2024-02-05 22:58:49	نعم Yes	موافق	موافق	غير موافق	موافق	موافق	موافق	غير موافق	موافق	غير موافق	غير موافق	غير موافق	غير موافق	موافق	غير موافق	غير موافق	محايد	غير موافق	موافق	غير موافق	موافق	محايد	موافق	موافق	موافق	موافق	غير موافق	غير موافق	موافق	غير موافق	موافق	موافق	محايد	غير موافق	غير موافق	غير موافق	موافق	غير موافق	موافق	موافق	محايد	محايد	محايد	محايد
2024-02-05 23:48:48	نعم Yes	موافق	موافق	محايد	موافق	موافق	موافق	محايد	محايد	موافق	موافق	غير موافق	غير موافق	موافق	غير موافق	غير موافق	محايد	محايد	غير موافق	محايد	موافق	موافق	محايد	غير موافق	محايد	موافق	غير موافق	محايد	موافق	غير موافق	موافق	موافق	غير موافق	غير موافق	موافق	غير موافق	محايد	محايد	موافق	غير موافق	محايد	محايد	موافق	موافق
2024-02-06 00:09:12	نعم Yes	غير موافق	غير موافق	محايد	غير موافق	موافق	موافق	موافق	محايد	محايد	محايد	غير موافق	غير موافق	محايد	محايد	غير موافق	موافق	محايد	محايد	محايد	محايد	محايد	موافق	محايد	محايد	محايد	غير موافق	موافق	موافق	غير موافق	غير موافق	موافق	غير موافق	غير موافق	غير موافق	محايد	محايد	موافق	موافق	غير موافق	محايد	محايد	غير موافق	محايد
2024-02-06 01:52:46	نعم Yes	موافق	موافق	غير موافق	غير موافق	موافق	محايد	غير موافق	محايد	موافق	محايد	محايد	محايد	محايد	محايد	محايد	محايد	محايد	محايد	محايد	محايد	محايد	محايد	محايد	محايد	محايد	محايد	محايد	محايد	محايد	محايد	محايد	محايد	محايد	محايد	محايد	محايد	محايد	محايد	محايد	محايد	محايد	محايد	محايد
2024-02-06 03:55:37	نعم Yes	موافق	موافق	محايد	محايد	موافق	موافق	محايد	موافق	محايد	موافق	غير موافق	غير موافق	محايد	محايد	محايد	محايد	محايد	محايد	محايد	محايد	محايد	محايد	محايد	محايد	موافق	محايد	محايد	موافق	محايد	محايد	محايد	محايد	محايد	محايد	محايد	محايد	محايد	موافق	محايد	محايد	محايد	محايد	محايد
2024-02-06 07:12:26	نعم Yes	موافق	موافق	محايد	موافق	موافق	موافق	موافق	موافق	موافق	غير موافق	محايد	محايد	موافق	غير موافق	غير موافق	موافق	موافق	موافق	غير موافق	موافق	موافق	غير موافق	غير موافق	غير موافق	موافق	غير موافق	غير موافق	موافق	غير موافق	موافق	موافق	غير موافق	غير موافق	موافق	غير موافق	موافق	موافق	موافق	غير موافق	موافق	موافق	موافق	موافق
2024-02-06 07:48:19	نعم Yes	موافق	محايد	محايد	محايد	موافق	محايد	محايد	محايد	موافق	موافق	غير موافق	غير موافق	موافق	غير موافق	غير موافق	غير موافق	موافق	محايد	غير موافق	موافق	موافق	محايد	غير موافق	موافق	موافق	محايد	غير موافق	موافق	غير موافق	موافق	موافق	غير موافق	غير موافق	موافق	محايد	موافق	موافق	موافق	محايد	محايد	محايد	موافق	موافق
2024-02-06 12:12:17	نعم Yes	محايد	موافق	محايد	محايد	محايد	محايد	موافق	موافق	موافق	محايد	غير موافق	غير موافق	غير موافق	محايد	موافق	محايد	محايد	محايد	غير موافق	محايد	محايد	موافق	موافق	موافق	موافق	محايد	غير موافق	محايد	محايد	محايد	موافق	غير موافق	غير موافق	غير موافق	غير موافق	غير موافق	محايد	محايد	غير موافق	غير موافق	محايد	موافق	موافق
2024-02-06 14:02:22	نعم Yes	غير موافق	غير موافق	غير موافق	غير موافق	محايد	غير موافق	محايد	محايد	محايد	موافق	غير موافق	غير موافق	غير موافق	غير موافق	موافق	موافق	محايد	موافق	غير موافق	موافق	غير موافق	موافق	غير موافق	غير موافق	موافق	غير موافق	غير موافق	موافق	غير موافق	موافق	موافق	غير موافق	غير موافق	غير موافق	محايد	موافق	موافق	موافق	غير موافق	محايد	محايد	موافق	محايد
2024-02-06 19:12:02	نعم Yes	محايد	محايد	محايد	محايد	محايد	محايد	محايد	محايد	موافق	موافق	غير موافق	غير موافق	محايد	محايد	محايد	محايد	محايد	غير موافق	محايد	موافق	محايد	محايد	محايد	موافق	موافق	محايد	غير موافق	موافق	محايد	موافق	موافق	غير موافق	محايد	محايد	محايد	محايد	موافق	موافق	موافق	غير موافق	محايد	غير موافق	موافق
2024-02-06 22:24:27	نعم Yes	موافق	غير موافق	غير موافق	موافق	محايد	محايد	محايد	محايد	موافق	غير موافق	غير موافق	غير موافق	موافق	غير موافق	غير موافق	محايد	محايد	غير موافق	محايد	محايد	موافق	غير موافق	غير موافق	موافق	موافق	غير موافق	محايد	موافق	غير موافق	محايد	محايد	غير موافق	محايد	محايد	محايد	موافق	محايد	موافق	غير موافق	محايد	غير موافق	غير موافق	محايد
2024-02-08 11:39:25	نعم Yes	موافق	موافق	غير موافق	غير موافق	موافق	غير موافق	غير موافق	غير موافق	موافق	غير موافق	غير موافق	غير موافق	موافق	غير موافق	غير موافق	موافق	موافق	غير موافق	محايد	موافق	موافق	غير موافق	محايد	محايد	موافق	غير موافق	موافق	موافق	غير موافق	موافق	موافق	غير موافق	موافق	موافق	محايد	موافق	موافق	موافق	محايد	محايد	محايد	موافق	موافق
2024-02-11 09:01:50	نعم Yes	موافق	محايد	غير موافق	موافق	موافق	محايد	محايد	غير موافق	موافق	غير موافق	غير موافق	غير موافق	موافق	غير موافق	غير موافق	موافق	موافق	غير موافق	محايد	موافق	موافق	غير موافق	موافق	موافق	موافق	غير موافق	موافق	موافق	غير موافق	غير موافق	موافق	غير موافق	محايد	موافق	غير موافق	موافق	موافق	موافق	غير موافق	موافق	موافق	موافق	موافق
2024-02-11 18:31:57	نعم Yes	غير موافق	غير موافق	موافق	غير موافق	غير موافق	موافق	موافق	موافق	محايد	غير موافق	غير موافق	غير موافق	محايد	موافق	غير موافق	موافق	محايد	محايد	محايد	موافق	موافق	محايد	محايد	موافق	موافق	محايد	غير موافق	موافق	غير موافق	محايد	موافق	محايد	غير موافق	غير موافق	محايد	محايد	محايد	محايد	موافق	محايد	موافق	موافق	موافق
2024-02-11 21:38:27	نعم Yes	موافق	غير موافق	موافق	غير موافق	موافق	محايد	موافق	محايد	محايد	محايد	غير موافق	غير موافق	موافق	محايد	غير موافق	موافق	موافق	محايد	محايد	موافق	موافق	غير موافق	غير موافق	محايد	موافق	غير موافق	غير موافق	موافق	محايد	موافق	موافق	غير موافق	محايد	موافق	غير موافق	موافق	محايد	موافق	غير موافق	غير موافق	محايد	موافق	موافق
2024-02-11 21:42:44	نعم Yes	موافق	موافق	محايد	محايد	محايد	غير موافق	موافق	محايد	موافق	محايد	غير موافق	غير موافق	موافق	غير موافق	غير موافق	محايد	موافق	محايد	محايد	موافق	موافق	موافق	غير موافق	غير موافق	موافق	محايد	غير موافق	موافق	موافق	موافق	موافق	غير موافق	موافق	موافق	موافق	محايد	موافق	موافق	موافق	موافق	موافق	موافق	موافق
2024-02-11 21:55:39	نعم Yes	محايد	محايد	غير موافق	غير موافق	محايد	محايد	غير موافق	محايد	محايد	غير موافق	غير موافق	غير موافق	محايد	محايد	محايد	محايد	محايد	موافق	غير موافق	موافق	محايد	موافق	موافق	موافق	موافق	غير موافق	غير موافق	غير موافق	غير موافق	محايد	موافق	غير موافق	غير موافق	غير موافق	محايد	محايد	محايد	موافق	محايد	غير موافق	غير موافق	موافق	موافق
2024-02-12 09:44:27	نعم Yes	غير موافق	غير موافق	موافق	محايد	غير موافق	موافق	موافق	موافق	موافق	موافق	غير موافق	غير موافق	محايد	محايد	غير موافق	محايد	موافق	محايد	محايد	موافق	محايد	موافق	غير موافق	موافق	موافق	محايد	غير موافق	موافق	محايد	محايد	موافق	غير موافق	موافق	موافق	موافق	موافق	موافق	موافق	محايد	محايد	محايد	موافق	موافق
2024-02-12 18:15:12	نعم Yes	غير موافق	موافق	موافق	غير موافق	غير موافق	موافق	موافق	موافق	موافق	موافق	موافق	غير موافق	موافق	محايد	غير موافق	موافق	موافق	غير موافق	غير موافق	محايد	موافق	موافق	غير موافق	غير موافق	موافق	غير موافق	غير موافق	موافق	غير موافق	غير موافق	موافق	غير موافق	غير موافق	موافق	موافق	موافق	موافق	موافق	محايد	غير موافق	موافق	موافق	موافق
2024-03-04 15:00:08	نعم Yes	محايد	محايد	غير موافق	غير موافق	غير موافق	غير موافق	موافق	محايد	محايد	موافق	محايد	محايد	غير موافق	محايد	محايد	محايد	محايد	موافق	غير موافق	محايد	محايد	موافق	محايد	محايد	محايد	محايد	محايد	محايد	موافق	موافق	موافق	موافق	موافق	محايد	محايد	محايد	محايد	محايد	محايد	موافق	موافق	موافق	موافق
2024-03-05 09:34:43	نعم Yes	موافق	موافق	غير موافق	غير موافق	موافق	موافق	غير موافق	موافق	محايد	موافق	محايد	محايد	موافق	محايد	غير موافق	موافق	غير موافق	موافق	غير موافق	غير موافق	موافق	غير موافق	غير موافق	غير موافق	موافق	غير موافق	غير موافق	موافق	غير موافق	غير موافق	موافق	غير موافق	غير موافق	محايد	محايد	محايد	موافق	موافق	محايد	موافق	غير موافق	موافق	موافق
2024-03-10 21:14:53	نعم Yes	موافق	موافق	محايد	موافق	موافق	محايد	محايد	محايد	موافق	موافق	موافق	غير موافق	موافق	غير موافق	محايد	موافق	موافق	محايد	محايد	موافق	موافق	غير موافق	غير موافق	موافق	موافق	غير موافق	غير موافق	موافق	غير موافق	موافق	موافق	غير موافق	موافق	محايد	غير موافق	محايد	موافق	موافق	محايد	غير موافق	موافق	موافق	موافق
